# Supplementary material for: Mondo complexes regulate TFEB via TOR inhibition to promote longevity in response to gonadal signals
Source: Nat Commun. 2016 Mar 22;7:10944. doi: 10.1038/ncomms10944 (PMC4804169; doi:10.1038/ncomms10944)
Supplement: Supplementary Data 1 — GO Enrichment Analysis for Different Comparisons. Table of gene ontology (GO) term enrichment analysis for differential expressed gene (DEG) sets, given as sheet names. DEG sets were queried for GO categories BP_FAT, CC_FAT and MF_FAT at https://david.ncifcrf.gov for the enrichment analysis and merged with DEG tables (script 'aDiff' available at https://github.com/mpg-age-bioinformatics/htseq-tools/). Enrichment is stored in column 'Fold Enrichment', significance e.g. in 'FDR' and DEGs as list in 'log2.fold_change.', significance as list in 'q_value', for each 'Term' in each 'Category', respectively [file ncomms10944-s2.xlsx]

## Sheet: N2 vs mml-1
Nakamura et al., Supplementary Data 1
Category	Term	Count	%	Pvalue	Genes	List Total	Pop Hits	Pop Total	Fold Enrichment	Bonferroni	Benjamini	FDR	log2.fold_change.	q_value
GOTERM_BP_FAT	GO:0055114~oxidation reduction	16	6.95652	0.000149495	cyp-13B1, ZK1290.5, idh-1, alh-3, gpdh-1, R12C12.1, fat-5, hpd-1, dpyd-1, F49E12.9, R02D3.1, ddo-2, sodh-1, cyp-14A2, gdh-1, dhs-26	108	359	7544	3.11317	0.0505558	0.0505558	0.204006	-1.23387, 0.359771, -2.97028, 0.515537, 0.405337, 0.623254, 0.345823, 0.409241, 0.336412, 1.23609, -0.683031, 0.631917, 0.674318, -0.92321, -1.48394, 1.70021	0.00506224, 0.0198971, 0.00506224, 0.00947962, 0.00506224, 0.00506224, 0.0494041, 0.00506224, 0.0296179, 0.00506224, 0.00506224, 0.00506224, 0.00506224, 0.0451, 0.00506224, 0.00506224
GOTERM_BP_FAT	GO:0006631~fatty acid metabolic process	6	2.6087	0.000365529	acs-2, hacd-1, ZC416.6, fat-5, sur-5, F49E12.9	108	44	7544	9.52525	0.119144	0.061461	0.498133	0.515537, 0.384618, -1.5785, 1.14091, -0.683031, 0.404032	0.00947962, 0.0296179, 0.00506224, 0.00506224, 0.00506224, 0.00506224
GOTERM_BP_FAT	GO:0007568~aging	11	4.78261	0.00200372	T05A12.4, dod-24, dod-22, lys-7, sodh-1, pept-1, mdl-1, pmk-1, icl-1, K10G9.2, asah-1	108	239	7544	3.21494	0.501419	0.207051	2.7025	0.434509, -1.32626, -0.945426, -0.888969, 1.18735, 1.02025, 1.23609, 1.04615, -0.972086, 0.438756, -1.67402	0.0395124, 0.00506224, 0.00506224, 0.00506224, 0.00506224, 0.00506224, 0.00506224, 0.00506224, 0.00506224, 0.00506224, 0.00506224
GOTERM_BP_FAT	GO:0008340~determination of adult life span	11	4.78261	0.00200372	T05A12.4, dod-24, dod-22, lys-7, sodh-1, pept-1, mdl-1, pmk-1, icl-1, K10G9.2, asah-1	108	239	7544	3.21494	0.501419	0.207051	2.7025	0.434509, -1.32626, -0.945426, -0.888969, 1.18735, 1.02025, 1.23609, 1.04615, -0.972086, 0.438756, -1.67402	0.0395124, 0.00506224, 0.00506224, 0.00506224, 0.00506224, 0.00506224, 0.00506224, 0.00506224, 0.00506224, 0.00506224, 0.00506224
GOTERM_BP_FAT	GO:0010259~multicellular organismal aging	11	4.78261	0.00200372	T05A12.4, dod-24, dod-22, lys-7, sodh-1, pept-1, mdl-1, pmk-1, icl-1, K10G9.2, asah-1	108	239	7544	3.21494	0.501419	0.207051	2.7025	0.434509, -1.32626, -0.945426, -0.888969, 1.18735, 1.02025, 1.23609, 1.04615, -0.972086, 0.438756, -1.67402	0.0395124, 0.00506224, 0.00506224, 0.00506224, 0.00506224, 0.00506224, 0.00506224, 0.00506224, 0.00506224, 0.00506224, 0.00506224
GOTERM_BP_FAT	GO:0016053~organic acid biosynthetic process	5	2.17391	0.00798131	gln-3, asns-2, ZC416.6, fat-5, F49E12.9	108	56	7544	6.23677	0.938	0.501004	10.3679	0.515537, 0.384618, -0.649254, -0.683031, -1.53695	0.00947962, 0.0296179, 0.00506224, 0.00506224, 0.00506224
GOTERM_BP_FAT	GO:0046394~carboxylic acid biosynthetic process	5	2.17391	0.00798131	gln-3, asns-2, ZC416.6, fat-5, F49E12.9	108	56	7544	6.23677	0.938	0.501004	10.3679	0.515537, 0.384618, -0.649254, -0.683031, -1.53695	0.00947962, 0.0296179, 0.00506224, 0.00506224, 0.00506224
GOTERM_BP_FAT	GO:0006071~glycerol metabolic process	3	1.30435	0.0185537	ZC155.4, gpdh-1, R11F4.1	108	15	7544	13.9704	0.998494	0.727393	22.5712	-1.23387, -1.40855, 0.369071	0.00506224, 0.00506224, 0.0494041
GOTERM_BP_FAT	GO:0019400~alditol metabolic process	3	1.30435	0.0185537	ZC155.4, gpdh-1, R11F4.1	108	15	7544	13.9704	0.998494	0.727393	22.5712	-1.23387, -1.40855, 0.369071	0.00506224, 0.00506224, 0.0494041
GOTERM_BP_FAT	GO:0030259~lipid glycosylation	4	1.73913	0.0227069	ugt-43, ugt-44, ugt-41, ugt-9	108	43	7544	6.49785	0.999654	0.735087	26.9288	-0.872293, -0.549641, -1.11798, -2.23078	0.0233764, 0.00506224, 0.00506224, 0.00506224
GOTERM_BP_FAT	GO:0019751~polyol metabolic process	3	1.30435	0.0263009	ZC155.4, gpdh-1, R11F4.1	108	18	7544	11.642	0.999904	0.733191	30.515	-1.23387, -1.40855, 0.369071	0.00506224, 0.00506224, 0.0494041
GOTERM_BP_FAT	GO:0046700~heterocycle catabolic process	3	1.30435	0.0320686	haly-1, alh-3, dpyd-1	108	20	7544	10.4778	0.999988	0.756775	35.9311	0.345823, 0.674318, 0.610094	0.0494041, 0.00506224, 0.00506224
GOTERM_BP_FAT	GO:0006732~coenzyme metabolic process	5	2.17391	0.0322614	hacd-1, alh-3, aco-1, K05B2.4, icl-1	108	85	7544	4.10893	0.999989	0.71758	36.1052	0.345823, -1.5785, 1.04615, 0.42416, 1.03255	0.0494041, 0.00506224, 0.00506224, 0.00506224, 0.03267
GOTERM_BP_FAT	GO:0009109~coenzyme catabolic process	3	1.30435	0.0351217	alh-3, aco-1, icl-1	108	21	7544	9.97884	0.999996	0.710801	38.6371	0.345823, 1.04615, 0.42416	0.0494041, 0.00506224, 0.00506224
GOTERM_BP_FAT	GO:0051187~cofactor catabolic process	3	1.30435	0.0351217	alh-3, aco-1, icl-1	108	21	7544	9.97884	0.999996	0.710801	38.6371	0.345823, 1.04615, 0.42416	0.0494041, 0.00506224, 0.00506224
GOTERM_BP_FAT	GO:0006633~fatty acid biosynthetic process	3	1.30435	0.0449143	ZC416.6, fat-5, F49E12.9	108	24	7544	8.73148	1	0.765347	46.6183	0.515537, 0.384618, -0.683031	0.00947962, 0.0296179, 0.00506224
GOTERM_BP_FAT	GO:0030258~lipid modification	4	1.73913	0.0467461	ugt-43, ugt-44, ugt-41, ugt-9	108	57	7544	4.90188	1	0.749515	47.9999	-0.872293, -0.549641, -1.11798, -2.23078	0.0233764, 0.00506224, 0.00506224, 0.00506224
GOTERM_MF_FAT	GO:0042302~structural constituent of cuticle	13	5.65217	5.23408e-06	col-98, F41F3.3, dpy-14, col-181, col-63, col-167, col-101, col-184, col-95, col-106, col-93, col-149, F53F1.4, dpy-5	106	151	6451	5.23947	0.00111947	0.00111947	0.00663281	1.8035, -1.50747, -2.94246, -0.738846, -0.322872, -0.344224, -0.482169, -0.353771, -0.56468, -1.32955, 0.549905, 0.75271, -0.368268, -0.341549	0.00506224, 0.0395124, 0.0165367, 0.00506224, 0.0377219, 0.0198971, 0.00506224, 0.0357764, 0.00506224, 0.0233764, 0.00506224, 0.0267131, 0.00506224, 0.0165367
GOTERM_MF_FAT	GO:0016638~oxidoreductase activity, acting on the CH-NH2 group of donors	3	1.30435	0.0108447	R12C12.1, ddo-2, gdh-1	106	10	6451	18.2575	0.903039	0.688614	12.9061	0.359771, 0.409241, 0.631917	0.0198971, 0.00506224, 0.00506224
GOTERM_MF_FAT	GO:0004091~carboxylesterase activity	5	2.17391	0.0179611	poml-3, mlt-7, T28C12.4, lipl-3, T02B5.3	106	62	6451	4.90794	0.97932	0.725517	20.5216	0.696994, -0.511462, -0.558003, -1.68256, -0.622145	0.0165367, 0.00506224, 0.0165367, 0.00506224, 0.0494041
GOTERM_MF_FAT	GO:0016909~SAP kinase activity	2	0.869565	0.0322906	pmk-2, pmk-1	106	2	6451	60.8585	0.99911	0.827275	34.0296	-0.888969	0.00506224

## Sheet: N2 vs mxl-2
Category	Term	Count	%	Pvalue	Genes	List Total	Pop Hits	Pop Total	Fold Enrichment	Bonferroni	Benjamini	FDR	log2.fold_change.	q_value
GOTERM_BP_FAT	GO:0006793~phosphorus metabolic process	148	8.09185	1.09714e-20	F38H4.4, F42C5.5, ark-1, Y51B9A.9, C46A5.1, Y22D7AR.12, gcy-19, csb-1, Y39B6A.18, W02B12.12, ZK666.8, F40G12.10, Y57G11C.6, C33F10.8, W01B6.6, K09F6.3, T21G5.1, K07F5.8, age-1, F22H10.5, T22C1.8, K07F5.6, vhp-1, C39H7.1, comp-1, C25A8.5, ptp-2, F47B3.7, T27A3.5, ZC581.2, clr-1, ZC581.7, C50F4.10, Y39B6A.30, alg-3, W01B6.2, Y18H1A.1, C17H12.3, F42G9.1, W03F11.4, Y75B8A.24, F22B3.8, ZK945.6, Y65B4A…	819	641	7544	2.12677	1.13883e-17	1.13883e-17	1.74169e-17	0.785179, -1.49001, 1.06997, 1.18582, 0.982626, 0.719469, 0.837242, 0.974164, 0.808364, -1.57854, 0.913442, 0.717158, 1.01373, 1.12962, -0.545854, 0.968287, 1.04604, 0.995891, 1.21913, 0.872858, 0.637652, 0.835754, -0.457105, 0.954307, 0.939955, 1.34505, 0.914674, 1.08611, 1.18388, 1.04154, -1.5248, 0.783547, 0.759297, 1.01046, -0.514062, -0.462814, -0.364963, 1.14303, 1.21412, 0.987984, 0.948644…	0.00410022, 0.0210979, 0.0010622, 0.0237323, 0.0010622, 0.0176106, 0.0010622, 0.0010622, 0.018803, 0.0010622, 0.00662194, 0.00189225, 0.0010622, 0.00604751, 0.0010622, 0.00189225, 0.0010622, 0.0010622, 0.0010622, 0.00831955, 0.0176106, 0.00340389, 0.0234088, 0.0010622, 0.0010622, 0.0010622, 0.0137446, 0.0010622, 0.0010622, 0.00720813, 0.0010622, 0.00410022, 0.0010622, 0.0010622, 0.00537895, 0.001…
GOTERM_BP_FAT	GO:0006796~phosphate metabolic process	148	8.09185	1.09714e-20	F38H4.4, F42C5.5, ark-1, Y51B9A.9, C46A5.1, Y22D7AR.12, gcy-19, csb-1, Y39B6A.18, W02B12.12, ZK666.8, F40G12.10, Y57G11C.6, C33F10.8, W01B6.6, K09F6.3, T21G5.1, K07F5.8, age-1, F22H10.5, T22C1.8, K07F5.6, vhp-1, C39H7.1, comp-1, C25A8.5, ptp-2, F47B3.7, T27A3.5, ZC581.2, clr-1, ZC581.7, C50F4.10, Y39B6A.30, alg-3, W01B6.2, Y18H1A.1, C17H12.3, F42G9.1, W03F11.4, Y75B8A.24, F22B3.8, ZK945.6, Y65B4A…	819	641	7544	2.12677	1.13883e-17	1.13883e-17	1.74169e-17	0.785179, -1.49001, 1.06997, 1.18582, 0.982626, 0.719469, 0.837242, 0.974164, 0.808364, -1.57854, 0.913442, 0.717158, 1.01373, 1.12962, -0.545854, 0.968287, 1.04604, 0.995891, 1.21913, 0.872858, 0.637652, 0.835754, -0.457105, 0.954307, 0.939955, 1.34505, 0.914674, 1.08611, 1.18388, 1.04154, -1.5248, 0.783547, 0.759297, 1.01046, -0.514062, -0.462814, -0.364963, 1.14303, 1.21412, 0.987984, 0.948644…	0.00410022, 0.0210979, 0.0010622, 0.0237323, 0.0010622, 0.0176106, 0.0010622, 0.0010622, 0.018803, 0.0010622, 0.00662194, 0.00189225, 0.0010622, 0.00604751, 0.0010622, 0.00189225, 0.0010622, 0.0010622, 0.0010622, 0.00831955, 0.0176106, 0.00340389, 0.0234088, 0.0010622, 0.0010622, 0.0010622, 0.0137446, 0.0010622, 0.0010622, 0.00720813, 0.0010622, 0.00410022, 0.0010622, 0.0010622, 0.00537895, 0.001…
GOTERM_BP_FAT	GO:0006470~protein amino acid dephosphorylation	46	2.51504	1.96504e-14	F38H4.4, C17H12.3, F42C5.5, F42G9.1, C33H5.16, W03F11.4, C46A5.1, ZK354.8, Y22D7AR.12, T04F3.3, cdc-25.3, cdc-25.2, C24D10.1, Y39B6A.18, M05B5.1, F36H12.10, R06B10.1, C15H7.3, F26A3.4, F54F12.1, F40G12.10, Y57G11C.6, C33F10.8, W01B6.6, F55H12.5, K09F6.3, M01A12.4, F36H1.3, K07F5.8, Y113G7C.1, T22C1.8, K07F5.6, vhp-1, ZK484.7, ptp-2, C17H12.5, F47B3.7, C48B6.4, T27A3.5, clr-1, B0280.11, pph-2, Y39…	819	122	7544	3.47309	2.03977e-11	1.01988e-11	3.11973e-11	0.785179, 1.18582, 0.837242, 0.974164, 0.717158, 1.01373, 1.04604, 0.995891, 0.835754, -0.457105, 0.954307, 1.18388, -0.514062, -0.462814, -0.364963, 0.839397, -0.35523, 0.770991, 0.908205, 0.84204, -1.06975, 0.704123, 1.33087, 1.13139, 0.583723, 0.809765, 1.0414, 0.764944, 1.2629, 1.02652, 0.93417, 0.806083, 0.990356, 0.971661, 0.920069, 1.09985, 0.983135, 0.87781, -0.596869, 0.913139, 1.02331, …	0.00410022, 0.0237323, 0.0010622, 0.0010622, 0.00189225, 0.0010622, 0.0010622, 0.0010622, 0.00340389, 0.0234088, 0.0010622, 0.0010622, 0.00537895, 0.0010622, 0.0241146, 0.0427931, 0.0180542, 0.0248525, 0.0485183, 0.00537895, 0.0010622, 0.0273116, 0.0010622, 0.0010622, 0.0483047, 0.0237323, 0.0010622, 0.00774159, 0.0491717, 0.0010622, 0.0010622, 0.00340389, 0.0010622, 0.018803, 0.00774159, 0.01880…
GOTERM_BP_FAT	GO:0016311~dephosphorylation	47	2.56971	6.0213e-14	F38H4.4, C17H12.3, F42C5.5, F42G9.1, C33H5.16, W03F11.4, C46A5.1, ZK354.8, Y22D7AR.12, T04F3.3, cdc-25.3, cdc-25.2, C24D10.1, Y39B6A.18, M05B5.1, F36H12.10, R06B10.1, C15H7.3, F26A3.4, F54F12.1, F40G12.10, Y57G11C.6, C33F10.8, W01B6.6, F55H12.5, K09F6.3, M01A12.4, F36H1.3, K07F5.8, Y113G7C.1, T22C1.8, K07F5.6, vhp-1, ZK484.7, ptp-2, C17H12.5, F47B3.7, C48B6.4, T27A3.5, clr-1, B0280.11, pph-2, Y39…	819	130	7544	3.33022	6.24607e-11	2.08202e-11	9.55236e-11	0.785179, 1.18582, 0.837242, 0.974164, 0.717158, 1.01373, 1.04604, 0.995891, 0.835754, -0.457105, 0.954307, 1.18388, -0.514062, -0.462814, -0.364963, 0.839397, -0.35523, 0.770991, 0.908205, 0.84204, -1.06975, 0.704123, 1.33087, 1.13139, 0.583723, 0.809765, 1.0414, 0.764944, 1.2629, 1.02652, 0.93417, 0.806083, 0.990356, 0.971661, 0.920069, 1.09985, 0.983135, -0.525823, 0.87781, -0.596869, 0.913139…	0.00410022, 0.0237323, 0.0010622, 0.0010622, 0.00189225, 0.0010622, 0.0010622, 0.0010622, 0.00340389, 0.0234088, 0.0010622, 0.0010622, 0.00537895, 0.0010622, 0.0241146, 0.0427931, 0.0180542, 0.0248525, 0.0485183, 0.00537895, 0.0010622, 0.0273116, 0.0010622, 0.0010622, 0.0483047, 0.0237323, 0.0010622, 0.00774159, 0.0491717, 0.0010622, 0.0010622, 0.00340389, 0.0010622, 0.018803, 0.00774159, 0.01880…
GOTERM_BP_FAT	GO:0016310~phosphorylation	94	5.13942	3.74399e-08	C28A5.6, C34B2.3, ark-1, Y51B9A.9, C09B9.4, F41G3.5, F54D5.2, dkf-2, gcy-19, ZK354.2, F20D6.5, ZK354.6, B0218.5, ZK596.2, mak-1, W02B12.12, ZK666.8, F33D11.7, H05L14.1, K11C4.1, T21G5.1, C56C10.6, age-1, F22H10.5, C39H7.1, comp-1, C25A8.5, C09D4.3, C49C8.1, ZK622.1, gck-4, ZC581.2, T05A7.6, ZC581.7, C50F4.10, flr-4, M05D6.1, alg-3, W01B6.2, mrck-1, tlk-1, Y75B8A.24, F22B3.8, F32B6.10, gas-1, ttbk…	819	495	7544	1.7492	3.88618e-05	9.7156e-06	5.94351e-05	-1.49001, 1.06997, 0.982626, 0.719469, 0.808364, 0.913442, 1.12962, -0.545854, 0.968287, 1.21913, 0.872858, 0.637652, 0.939955, 1.34505, 1.08611, 1.04154, 0.783547, 0.759297, 1.01046, 1.14303, 1.21412, 0.987984, 0.948644, -0.44005, -0.33595, -0.979598, 0.813702, 1.14905, -0.447515, 1.32205, 1.36725, -0.394146, 0.872964, 1.09069, 1.39651, -0.374591, 0.921706, -0.565675, 0.326158, 0.903821, 0.87117…	0.0210979, 0.0010622, 0.0010622, 0.0176106, 0.018803, 0.00662194, 0.00604751, 0.0010622, 0.00189225, 0.0010622, 0.00831955, 0.0176106, 0.0010622, 0.0010622, 0.0010622, 0.00720813, 0.00410022, 0.0010622, 0.0010622, 0.0151011, 0.0210979, 0.0010622, 0.0010622, 0.0323349, 0.047988, 0.0207699, 0.0010622, 0.0010622, 0.0010622, 0.0010622, 0.00267842, 0.0256759, 0.0234088, 0.00340389, 0.00267842, 0.00936…
GOTERM_BP_FAT	GO:0006468~protein amino acid phosphorylation	84	4.59267	7.9979e-08	C28A5.6, C34B2.3, ark-1, Y51B9A.9, C09B9.4, F41G3.5, dkf-2, gcy-19, ZK354.2, F20D6.5, ZK354.6, B0218.5, ZK596.2, mak-1, W02B12.12, ZK666.8, F33D11.7, H05L14.1, K11C4.1, C56C10.6, T21G5.1, F22H10.5, C39H7.1, comp-1, C25A8.5, C09D4.3, C49C8.1, ZK622.1, gck-4, ZC581.2, T05A7.6, ZC581.7, C50F4.10, flr-4, M05D6.1, W01B6.2, mrck-1, tlk-1, F22B3.8, F32B6.10, ttbk-2, gska-3, Y65B4A.9, T05C12.1, Y4C6A.1, …	819	432	7544	1.79107	8.30147e-05	1.66035e-05	0.000126965	-1.49001, 1.06997, 0.982626, 0.719469, 0.808364, 0.913442, 1.12962, -0.545854, 0.968287, 1.21913, 0.872858, 0.637652, 0.939955, 1.34505, 1.08611, 1.04154, 0.783547, 0.759297, 1.01046, 1.14303, 1.21412, 0.987984, 0.948644, -0.33595, -0.979598, 0.813702, 1.14905, 1.32205, 1.36725, -0.394146, 0.872964, 1.39651, -0.374591, 0.921706, 0.903821, 0.871173, -0.507443, 1.05775, 0.87493, -0.346808, 0.798615…	0.0210979, 0.0010622, 0.0010622, 0.0176106, 0.018803, 0.00662194, 0.00604751, 0.0010622, 0.00189225, 0.0010622, 0.00831955, 0.0176106, 0.0010622, 0.0010622, 0.0010622, 0.00720813, 0.00410022, 0.0010622, 0.0010622, 0.0151011, 0.0210979, 0.0010622, 0.0010622, 0.047988, 0.0207699, 0.0010622, 0.0010622, 0.0010622, 0.00267842, 0.0256759, 0.0234088, 0.00267842, 0.00936604, 0.0010622, 0.0176106, 0.00106…
GOTERM_BP_FAT	GO:0002009~morphogenesis of an epithelium	55	3.00711	0.000382102	fln-2, xnp-1, dpy-5, col-133, aspm-1, ekl-6, mog-5, unc-37, wve-1, Y51H7C.9, him-4, dcr-1, vhp-1, cyk-1, sdc-3, clr-1, vps-39, npp-3, snr-2, Y52E8A.1, dcaf-1, F53H1.1, attf-3, ZK1128.3, F33H2.2, tra-2, C15C6.3, F33H2.5, tra-1, cdh-3, R12E2.2, bet-1, T05A12.4, nmy-2, Y49E10.21, rnr-2, chtl-1, trr-1, dsh-2, Y55F3AM.3, mel-28, ant-1.3, T19B10.2, top-1, ten-1, cdt-2, htz-1, sqv-5, sqv-6, klf-3, Y87G2…	819	315	7544	1.60831	0.327462	0.0639779	0.604858	-0.477998, -0.471551, -0.382307, -0.599821, -0.765847, 0.339363, -0.41254, -0.476672, -0.386516, -0.519271, 0.819968, -0.461555, -0.532225, -0.348851, -0.448855, -0.615993, -0.563944, -0.514062, -0.370268, -0.462814, 0.758527, 0.593625, 0.983634, -0.333803, -0.684676, -0.747636, -0.348214, -0.480834, -0.490766, -0.374194, -0.451548, -0.496638, -0.318497, -0.468849, -0.776649, -0.353987, 0.934521,…	0.0248525, 0.00267842, 0.0329351, 0.0010622, 0.0010622, 0.0277016, 0.018803, 0.00267842, 0.0167955, 0.0010622, 0.0390109, 0.0047629, 0.0010622, 0.0277016, 0.0123176, 0.0010622, 0.019553, 0.00537895, 0.0163586, 0.0010622, 0.0395661, 0.0010622, 0.0010622, 0.0460371, 0.00831955, 0.0010622, 0.0339658, 0.0010622, 0.0273116, 0.0218105, 0.0261094, 0.00189225, 0.0301176, 0.0384917, 0.0113391, 0.0176106, …
GOTERM_BP_FAT	GO:0060429~epithelium development	55	3.00711	0.000566168	fln-2, xnp-1, dpy-5, col-133, aspm-1, ekl-6, mog-5, unc-37, wve-1, Y51H7C.9, him-4, dcr-1, vhp-1, cyk-1, sdc-3, clr-1, vps-39, npp-3, snr-2, Y52E8A.1, dcaf-1, F53H1.1, attf-3, ZK1128.3, F33H2.2, tra-2, C15C6.3, F33H2.5, tra-1, cdh-3, R12E2.2, bet-1, T05A12.4, nmy-2, Y49E10.21, rnr-2, chtl-1, trr-1, dsh-2, Y55F3AM.3, mel-28, ant-1.3, T19B10.2, top-1, ten-1, cdt-2, htz-1, sqv-5, sqv-6, klf-3, Y87G2…	819	320	7544	1.58318	0.444479	0.0805489	0.895006	-0.477998, -0.471551, -0.382307, -0.599821, -0.765847, 0.339363, -0.41254, -0.476672, -0.386516, -0.519271, 0.819968, -0.461555, -0.532225, -0.348851, -0.448855, -0.615993, -0.563944, -0.514062, -0.370268, -0.462814, 0.758527, 0.593625, 0.983634, -0.333803, -0.684676, -0.747636, -0.348214, -0.480834, -0.490766, -0.374194, -0.451548, -0.496638, -0.318497, -0.468849, -0.776649, -0.353987, 0.934521,…	0.0248525, 0.00267842, 0.0329351, 0.0010622, 0.0010622, 0.0277016, 0.018803, 0.00267842, 0.0167955, 0.0010622, 0.0390109, 0.0047629, 0.0010622, 0.0277016, 0.0123176, 0.0010622, 0.019553, 0.00537895, 0.0163586, 0.0010622, 0.0395661, 0.0010622, 0.0010622, 0.0460371, 0.00831955, 0.0010622, 0.0339658, 0.0010622, 0.0273116, 0.0218105, 0.0261094, 0.00189225, 0.0301176, 0.0384917, 0.0113391, 0.0176106, …
GOTERM_BP_FAT	GO:0051276~chromosome organization	29	1.58557	0.000645595	hil-5, smc-4, mes-4, lsd-1, hil-4, hil-3, hil-2, his-59, T05A12.4, jmjd-2, his-60, lin-59, spr-5, zyg-11, his-63, his-64, scc-3, rtfo-1, him-6, chd-1, hcp-1, his-70, rbr-2, his-72, dpy-26, sdc-3, his-48, dpy-28, htz-1, chd-3, let-418, F53H1.1	819	137	7544	1.94982	0.488467	0.0803784	1.01996	-0.533949, -0.432581, -1.10468, -0.602658, -0.620986, -0.814356, -0.465603, -0.483652, 1.31221, -0.315056, -0.347641, -0.711475, -0.88637, -1.53754, -0.561994, -2.053, -2.00795, -0.564186, -0.426595, -1.32042, -1.3164, -0.310274, -0.511385, -0.425466, -0.42468, -0.464245, -0.409204, -0.432509, -0.513781, -0.764953, -0.702696, -0.565438	0.0010622, 0.0098579, 0.0010622, 0.00340389, 0.0010622, 0.0010622, 0.00189225, 0.0010622, 0.0010622, 0.0477713, 0.0180542, 0.0010622, 0.00267842, 0.0010622, 0.0248525, 0.00189225, 0.0202789, 0.0010622, 0.00936604, 0.0010622, 0.0304483, 0.0485183, 0.0010622, 0.00189225, 0.00189225, 0.0010622, 0.00662194, 0.00774159, 0.018803, 0.0113391, 0.0010622, 0.0010622
GOTERM_BP_FAT	GO:0048729~tissue morphogenesis	55	3.00711	0.00110957	fln-2, xnp-1, dpy-5, col-133, aspm-1, ekl-6, mog-5, unc-37, wve-1, Y51H7C.9, him-4, dcr-1, vhp-1, cyk-1, sdc-3, clr-1, vps-39, npp-3, snr-2, Y52E8A.1, dcaf-1, F53H1.1, attf-3, ZK1128.3, F33H2.2, tra-2, C15C6.3, F33H2.5, tra-1, cdh-3, R12E2.2, bet-1, T05A12.4, nmy-2, Y49E10.21, rnr-2, chtl-1, trr-1, dsh-2, Y55F3AM.3, mel-28, ant-1.3, T19B10.2, top-1, ten-1, cdt-2, htz-1, sqv-5, sqv-6, klf-3, Y87G2…	819	329	7544	1.53987	0.684113	0.120183	1.74696	-0.477998, -0.471551, -0.382307, -0.599821, -0.765847, 0.339363, -0.41254, -0.476672, -0.386516, -0.519271, 0.819968, -0.461555, -0.532225, -0.348851, -0.448855, -0.615993, -0.563944, -0.514062, -0.370268, -0.462814, 0.758527, 0.593625, 0.983634, -0.333803, -0.684676, -0.747636, -0.348214, -0.480834, -0.490766, -0.374194, -0.451548, -0.496638, -0.318497, -0.468849, -0.776649, -0.353987, 0.934521,…	0.0248525, 0.00267842, 0.0329351, 0.0010622, 0.0010622, 0.0277016, 0.018803, 0.00267842, 0.0167955, 0.0010622, 0.0390109, 0.0047629, 0.0010622, 0.0277016, 0.0123176, 0.0010622, 0.019553, 0.00537895, 0.0163586, 0.0010622, 0.0395661, 0.0010622, 0.0010622, 0.0460371, 0.00831955, 0.0010622, 0.0339658, 0.0010622, 0.0273116, 0.0218105, 0.0261094, 0.00189225, 0.0301176, 0.0384917, 0.0113391, 0.0176106, …
GOTERM_BP_FAT	GO:0006325~chromatin organization	21	1.14817	0.00147468	chd-1, hil-5, mes-4, lsd-1, hil-4, hil-3, his-70, hil-2, rbr-2, his-72, T05A12.4, his-59, jmjd-2, his-60, lin-59, his-48, spr-5, his-63, htz-1, his-64, chd-3, let-418, F53H1.1, rtfo-1	819	91	7544	2.12567	0.783864	0.142029	2.31552	-0.533949, -0.432581, -1.10468, -0.602658, -0.814356, 1.31221, -0.315056, -0.347641, -0.711475, -0.88637, -1.53754, -0.561994, -2.053, -2.00795, -0.426595, -1.32042, -1.3164, -0.511385, -0.425466, -0.409204, -0.432509, -0.764953, -0.702696, -0.565438	0.0010622, 0.0098579, 0.0010622, 0.00340389, 0.0010622, 0.0010622, 0.0477713, 0.0180542, 0.0010622, 0.00267842, 0.0010622, 0.0248525, 0.00189225, 0.0202789, 0.00936604, 0.0010622, 0.0304483, 0.0010622, 0.00189225, 0.00662194, 0.00774159, 0.0113391, 0.0010622, 0.0010622
GOTERM_BP_FAT	GO:0003006~reproductive developmental process	111	6.06889	0.00263473	R02F2.7, smz-2, mcd-1, let-754, nhr-6, orc-1, his-60, zyg-11, his-64, ekl-6, mog-5, capg-2, sco-1, Y41D4B.11, F39B2.1, cbp-1, scc-3, rtfo-1, Y51H7C.9, him-4, dcr-1, cyk-1, taf-1, Y23H5B.6, nos-2, sdc-3, swsn-7, his-48, swsn-2.2, rpc-1, gei-4, rib-1, dcaf-1, sams-5, D1054.8, spe-4, F29C4.2, ZK1128.3, tra-2, C15C6.3, F33H2.5, tra-1, mes-4, act-1, mes-2, rpl-37, rpl-31, nmy-2, ceh-91, pmk-2, Y49E10.…	819	790	7544	1.29424	0.93533	0.220382	4.10161	-0.477998, -0.380231, -0.356102, -0.383157, -0.505218, 0.725706, -0.378088, -0.382307, -0.599821, -0.383277, -0.765847, -0.41254, -0.341157, -0.37197, -0.43799, -0.519271, -0.461555, 0.832016, -0.547812, -0.389985, -0.316274, -0.532225, -0.340141, -0.348851, -0.448855, -0.311595, -0.615993, -0.395893, -0.370268, -0.608073, -0.620986, 0.393425, 0.593625, -0.593895, -0.375532, 0.983634, -0.333803, …	0.0248525, 0.0192017, 0.0493808, 0.0167955, 0.0010622, 0.011819, 0.0098579, 0.0329351, 0.0010622, 0.0146229, 0.0010622, 0.018803, 0.0392339, 0.0207699, 0.0163586, 0.0010622, 0.0047629, 0.0010622, 0.0284379, 0.0127854, 0.0463129, 0.0010622, 0.0378756, 0.0277016, 0.0123176, 0.0329351, 0.0010622, 0.0422555, 0.0163586, 0.0010622, 0.0010622, 0.0427931, 0.0010622, 0.0010622, 0.0313468, 0.0010622, 0.046…
GOTERM_BP_FAT	GO:0006323~DNA packaging	12	0.656096	0.00338055	his-59, his-60, his-48, dpy-28, hil-5, his-63, his-64, htz-1, smc-4, hil-4, hil-3, his-70, hil-2, his-72	819	41	7544	2.69597	0.970251	0.253913	5.23371	-0.533949, -0.465603, -0.483652, 1.31221, -0.315056, -0.347641, -0.711475, -1.53754, -2.053, -2.00795, -1.32042, -1.3164, -0.511385, -0.764953	0.0010622, 0.00189225, 0.0010622, 0.0010622, 0.0477713, 0.0180542, 0.0010622, 0.0010622, 0.00189225, 0.0202789, 0.0010622, 0.0304483, 0.0010622, 0.0113391
GOTERM_BP_FAT	GO:0065004~protein-DNA complex assembly	11	0.601422	0.00389673	his-59, his-60, his-48, hcp-1, hil-5, his-63, his-64, htz-1, hil-4, hil-3, his-70, hil-2, his-72	819	36	7544	2.81454	0.982625	0.267833	6.00989	-0.533949, 1.31221, -0.315056, -0.347641, -0.711475, -1.53754, -2.053, -2.00795, -1.32042, -1.3164, -0.511385, -0.42468, -0.764953	0.0010622, 0.0010622, 0.0477713, 0.0180542, 0.0010622, 0.0010622, 0.00189225, 0.0202789, 0.0010622, 0.0304483, 0.0010622, 0.00189225, 0.0113391
GOTERM_BP_FAT	GO:0006334~nucleosome assembly	10	0.546747	0.00441046	his-59, his-60, his-48, hil-5, his-63, his-64, htz-1, hil-4, hil-3, his-70, hil-2, his-72	819	31	7544	2.97137	0.989829	0.279441	6.77648	-0.533949, 1.31221, -0.315056, -0.347641, -0.711475, -1.53754, -2.053, -2.00795, -1.32042, -1.3164, -0.511385, -0.764953	0.0010622, 0.0010622, 0.0477713, 0.0180542, 0.0010622, 0.0010622, 0.00189225, 0.0202789, 0.0010622, 0.0304483, 0.0010622, 0.0113391
GOTERM_BP_FAT	GO:0031497~chromatin assembly	10	0.546747	0.00441046	his-59, his-60, his-48, hil-5, his-63, his-64, htz-1, hil-4, hil-3, his-70, hil-2, his-72	819	31	7544	2.97137	0.989829	0.279441	6.77648	-0.533949, 1.31221, -0.315056, -0.347641, -0.711475, -1.53754, -2.053, -2.00795, -1.32042, -1.3164, -0.511385, -0.764953	0.0010622, 0.0010622, 0.0477713, 0.0180542, 0.0010622, 0.0010622, 0.00189225, 0.0202789, 0.0010622, 0.0304483, 0.0010622, 0.0113391
GOTERM_BP_FAT	GO:0034728~nucleosome organization	10	0.546747	0.00441046	his-59, his-60, his-48, hil-5, his-63, his-64, htz-1, hil-4, hil-3, his-70, hil-2, his-72	819	31	7544	2.97137	0.989829	0.279441	6.77648	-0.533949, 1.31221, -0.315056, -0.347641, -0.711475, -1.53754, -2.053, -2.00795, -1.32042, -1.3164, -0.511385, -0.764953	0.0010622, 0.0010622, 0.0477713, 0.0180542, 0.0010622, 0.0010622, 0.00189225, 0.0202789, 0.0010622, 0.0304483, 0.0010622, 0.0113391
GOTERM_BP_FAT	GO:0007548~sex differentiation	102	5.57682	0.00477666	R02F2.7, smz-2, mcd-1, let-754, nhr-6, orc-1, his-60, zyg-11, his-64, ekl-6, capg-2, sco-1, Y41D4B.11, F39B2.1, scc-3, cbp-1, rtfo-1, Y51H7C.9, him-4, dcr-1, cyk-1, taf-1, Y23H5B.6, swsn-7, his-48, swsn-2.2, rpc-1, gei-4, rib-1, dcaf-1, sams-5, D1054.8, F29C4.2, ZK1128.3, C15C6.3, tra-2, F33H2.5, tra-1, act-1, rpl-37, rpl-31, nmy-2, ceh-91, pmk-2, Y49E10.21, C15H7.4, mfap-1, chtl-1, lag-1, trr-1,…	819	730	7544	1.28705	0.993057	0.282037	7.31933	-0.477998, -0.380231, -0.356102, -0.383157, -0.505218, -0.378088, -0.382307, -0.599821, -0.383277, -0.765847, -0.41254, -0.341157, -0.37197, -0.43799, -0.519271, -0.461555, 0.832016, -0.547812, -0.389985, -0.532225, -0.340141, -0.348851, -0.448855, -0.311595, -0.615993, -0.395893, -0.620986, 0.393425, 0.593625, -0.593895, 0.983634, -0.333803, -0.684676, -0.329307, -0.394146, 0.416975, -0.747636, …	0.0248525, 0.0192017, 0.0493808, 0.0167955, 0.0010622, 0.0098579, 0.0329351, 0.0010622, 0.0146229, 0.0010622, 0.018803, 0.0392339, 0.0207699, 0.0163586, 0.0010622, 0.0047629, 0.0010622, 0.0284379, 0.0127854, 0.0010622, 0.0378756, 0.0277016, 0.0123176, 0.0329351, 0.0010622, 0.0422555, 0.0010622, 0.0427931, 0.0010622, 0.0010622, 0.0010622, 0.0460371, 0.00831955, 0.0230031, 0.0256759, 0.0010622, 0.0…
GOTERM_BP_FAT	GO:0008340~determination of adult life span	40	2.18699	0.00566812	lys-7, cco-1, sod-3, mdl-1, cpr-1, icl-1, T05A12.4, pcf-11, dod-3, elo-2, sodh-1, sur-2, pept-1, hsp-16.11, ins-7, dod-23, dod-17, pmk-1, mtl-2, asah-1, rnr-2, daf-2, him-6, aqp-1, rps-15, age-1, ges-1, cyk-1, T08A11.2, mel-28, pah-1, dod-24, dod-22, elt-3, sqv-6, asp-3, rps-9, rps-10, let-363, F53H1.1, K10G9.2	819	239	7544	1.54163	0.997261	0.308412	8.62847	-0.505218, 0.498692, 0.643816, 0.458949, 0.435937, -0.367689, 0.629907, 0.430905, 0.32285, 0.446537, -0.565675, -0.480834, -0.334608, -1.43204, -0.347785, -0.318497, -0.422802, -0.468849, -0.88637, -0.926616, -0.564186, 1.65821, 1.02875, -0.426595, 0.604795, 1.3047, 0.663147, 1.82804, 1.78412, -0.696507, 1.25185, -1.06798, -0.432265, -1.43385, -1.67331, -0.884896, 0.832639, -1.91037, 0.349252, 0.…	0.0010622, 0.0010622, 0.0010622, 0.0010622, 0.0010622, 0.0339658, 0.0155245, 0.00604751, 0.0416877, 0.0010622, 0.0010622, 0.0010622, 0.0392339, 0.0010622, 0.031006, 0.0301176, 0.0047629, 0.0384917, 0.00267842, 0.0010622, 0.0010622, 0.0010622, 0.0010622, 0.00936604, 0.011819, 0.0010622, 0.0010622, 0.0146229, 0.0010622, 0.0010622, 0.0010622, 0.0010622, 0.0287837, 0.0010622, 0.0010622, 0.0010622, 0.…
GOTERM_BP_FAT	GO:0010259~multicellular organismal aging	40	2.18699	0.00566812	lys-7, cco-1, sod-3, mdl-1, cpr-1, icl-1, T05A12.4, pcf-11, dod-3, elo-2, sodh-1, sur-2, pept-1, hsp-16.11, ins-7, dod-23, dod-17, pmk-1, mtl-2, asah-1, rnr-2, daf-2, him-6, aqp-1, rps-15, age-1, ges-1, cyk-1, T08A11.2, mel-28, pah-1, dod-24, dod-22, elt-3, sqv-6, asp-3, rps-9, rps-10, let-363, F53H1.1, K10G9.2	819	239	7544	1.54163	0.997261	0.308412	8.62847	-0.505218, 0.498692, 0.643816, 0.458949, 0.435937, -0.367689, 0.629907, 0.430905, 0.32285, 0.446537, -0.565675, -0.480834, -0.334608, -1.43204, -0.347785, -0.318497, -0.422802, -0.468849, -0.88637, -0.926616, -0.564186, 1.65821, 1.02875, -0.426595, 0.604795, 1.3047, 0.663147, 1.82804, 1.78412, -0.696507, 1.25185, -1.06798, -0.432265, -1.43385, -1.67331, -0.884896, 0.832639, -1.91037, 0.349252, 0.…	0.0010622, 0.0010622, 0.0010622, 0.0010622, 0.0010622, 0.0339658, 0.0155245, 0.00604751, 0.0416877, 0.0010622, 0.0010622, 0.0010622, 0.0392339, 0.0010622, 0.031006, 0.0301176, 0.0047629, 0.0384917, 0.00267842, 0.0010622, 0.0010622, 0.0010622, 0.0010622, 0.00936604, 0.011819, 0.0010622, 0.0010622, 0.0146229, 0.0010622, 0.0010622, 0.0010622, 0.0010622, 0.0287837, 0.0010622, 0.0010622, 0.0010622, 0.…
GOTERM_BP_FAT	GO:0007568~aging	40	2.18699	0.00566812	lys-7, cco-1, sod-3, mdl-1, cpr-1, icl-1, T05A12.4, pcf-11, dod-3, elo-2, sodh-1, sur-2, pept-1, hsp-16.11, ins-7, dod-23, dod-17, pmk-1, mtl-2, asah-1, rnr-2, daf-2, him-6, aqp-1, rps-15, age-1, ges-1, cyk-1, T08A11.2, mel-28, pah-1, dod-24, dod-22, elt-3, sqv-6, asp-3, rps-9, rps-10, let-363, F53H1.1, K10G9.2	819	239	7544	1.54163	0.997261	0.308412	8.62847	-0.505218, 0.498692, 0.643816, 0.458949, 0.435937, -0.367689, 0.629907, 0.430905, 0.32285, 0.446537, -0.565675, -0.480834, -0.334608, -1.43204, -0.347785, -0.318497, -0.422802, -0.468849, -0.88637, -0.926616, -0.564186, 1.65821, 1.02875, -0.426595, 0.604795, 1.3047, 0.663147, 1.82804, 1.78412, -0.696507, 1.25185, -1.06798, -0.432265, -1.43385, -1.67331, -0.884896, 0.832639, -1.91037, 0.349252, 0.…	0.0010622, 0.0010622, 0.0010622, 0.0010622, 0.0010622, 0.0339658, 0.0155245, 0.00604751, 0.0416877, 0.0010622, 0.0010622, 0.0010622, 0.0392339, 0.0010622, 0.031006, 0.0301176, 0.0047629, 0.0384917, 0.00267842, 0.0010622, 0.0010622, 0.0010622, 0.0010622, 0.00936604, 0.011819, 0.0010622, 0.0010622, 0.0146229, 0.0010622, 0.0010622, 0.0010622, 0.0010622, 0.0287837, 0.0010622, 0.0010622, 0.0010622, 0.…
GOTERM_BP_FAT	GO:0010171~body morphogenesis	80	4.37397	0.00575411	col-169, col-168, col-170, col-167, T24B8.7, nspd-5, Y47G6A.18, cpz-1, far-1, dpy-5, his-59, his-60, col-98, col-97, mlt-7, D1043.1, dpy-13, his-63, dpy-10, his-64, col-125, mog-5, snt-2, F08D12.1, wve-1, lin-13, mom-2, vps-18, rtfo-1, R07E5.1, set-16, sos-1, F23H11.5, taf-1, col-166, dpy-26, sdc-3, swsn-7, col-73, dpy-28, clr-1, gck-4, dpy-22, apr-1, cdt-1, sdz-24, ego-1, unc-54, mrck-1, tbx-33,…	819	554	7544	1.33014	0.997496	0.296969	8.75383	-0.603274, -0.450449, -0.471551, -0.580031, -0.765847, -0.341157, -0.320373, -0.43799, -0.732819, 0.819968, 0.563263, -0.547812, -0.389985, -0.316274, -0.551894, -0.448855, -0.37179, 0.756356, -0.396118, -0.476501, -0.384531, 1.59594, 2.28682, -0.370268, -0.462814, -0.334855, 1.51604, 1.04831, -0.333803, -1.21773, -0.329307, -0.385982, 0.579273, 0.416975, -0.465612, 0.446537, -0.747636, -0.34924,…	0.0010622, 0.00936604, 0.00267842, 0.0010622, 0.0010622, 0.0392339, 0.0401131, 0.0163586, 0.0010622, 0.0390109, 0.0010622, 0.0284379, 0.0127854, 0.0463129, 0.0010622, 0.0123176, 0.0202789, 0.0184791, 0.0159639, 0.0210979, 0.0350606, 0.0010622, 1, 0.0163586, 0.0010622, 0.0472825, 0.0010622, 0.00267842, 0.0460371, 0.0010622, 0.0230031, 0.00936604, 0.00662194, 0.0010622, 0.00774159, 0.0010622, 0.001…
GOTERM_BP_FAT	GO:0040035~hermaphrodite genitalia development	91	4.9754	0.00734554	egl-13, xnp-1, hmg-4, R02F2.7, smc-4, smz-2, mcd-1, let-754, aspm-1, orc-1, his-60, zyg-11, his-64, tcl-2, ekl-6, capg-2, sco-1, Y41D4B.11, F39B2.1, wve-1, unc-37, cbp-1, scc-3, lin-13, rtfo-1, Y51H7C.9, him-4, C06E4.3, dcr-1, cyk-1, taf-1, rbd-1, Y23H5B.6, swsn-7, his-48, rpc-1, swsn-2.2, dpy-22, gei-4, rib-1, dcaf-1, sams-5, klp-19, D1054.8, F53H1.1, swsn-4, cdt-1, F29C4.2, rps-23, ZK1128.3, tr…	819	650	7544	1.28957	0.999525	0.346332	11.045	-0.477998, -0.380231, -0.356102, -0.378088, -0.599821, -0.383277, -0.41254, -0.341157, -0.37197, -0.43799, -0.519271, -0.461555, 0.832016, -0.547812, -0.389985, -0.532225, -0.340141, -0.348851, -0.448855, -0.311595, -0.615993, -0.395893, -0.620986, 0.393425, 0.593625, -0.593895, 0.983634, -0.333803, -0.684676, -0.329307, -0.394146, 0.416975, -0.747636, 3.14398, -0.465603, -0.365219, -0.611368, -0…	0.0248525, 0.0192017, 0.0493808, 0.0098579, 0.0010622, 0.0146229, 0.018803, 0.0392339, 0.0207699, 0.0163586, 0.0010622, 0.0047629, 0.0010622, 0.0284379, 0.0127854, 0.0010622, 0.0378756, 0.0277016, 0.0123176, 0.0329351, 0.0010622, 0.0422555, 0.0010622, 0.0427931, 0.0010622, 0.0010622, 0.0010622, 0.0460371, 0.00831955, 0.0230031, 0.0256759, 0.0010622, 0.0010622, 0.0123176, 0.00189225, 0.00888055, 0…
GOTERM_BP_FAT	GO:0048806~genitalia development	91	4.9754	0.00949597	egl-13, xnp-1, hmg-4, R02F2.7, smc-4, smz-2, mcd-1, let-754, aspm-1, orc-1, his-60, zyg-11, his-64, tcl-2, ekl-6, capg-2, sco-1, Y41D4B.11, F39B2.1, wve-1, unc-37, cbp-1, scc-3, lin-13, rtfo-1, Y51H7C.9, him-4, C06E4.3, dcr-1, cyk-1, taf-1, rbd-1, Y23H5B.6, swsn-7, his-48, rpc-1, swsn-2.2, dpy-22, gei-4, rib-1, dcaf-1, sams-5, klp-19, D1054.8, F53H1.1, swsn-4, cdt-1, F29C4.2, rps-23, ZK1128.3, tr…	819	656	7544	1.27778	0.99995	0.406227	14.0554	-0.477998, -0.380231, -0.356102, -0.378088, -0.599821, -0.383277, -0.41254, -0.341157, -0.37197, -0.43799, -0.519271, -0.461555, 0.832016, -0.547812, -0.389985, -0.532225, -0.340141, -0.348851, -0.448855, -0.311595, -0.615993, -0.395893, -0.620986, 0.393425, 0.593625, -0.593895, 0.983634, -0.333803, -0.684676, -0.329307, -0.394146, 0.416975, -0.747636, 3.14398, -0.465603, -0.365219, -0.611368, -0…	0.0248525, 0.0192017, 0.0493808, 0.0098579, 0.0010622, 0.0146229, 0.018803, 0.0392339, 0.0207699, 0.0163586, 0.0010622, 0.0047629, 0.0010622, 0.0284379, 0.0127854, 0.0010622, 0.0378756, 0.0277016, 0.0123176, 0.0329351, 0.0010622, 0.0422555, 0.0010622, 0.0427931, 0.0010622, 0.0010622, 0.0010622, 0.0460371, 0.00831955, 0.0230031, 0.0256759, 0.0010622, 0.0010622, 0.0123176, 0.00189225, 0.00888055, 0…
GOTERM_BP_FAT	GO:0006333~chromatin assembly or disassembly	13	0.710771	0.00979019	chd-1, hil-5, hil-4, his-70, hil-3, hil-2, his-72, his-59, his-60, his-48, his-63, htz-1, his-64, chd-3, let-418	819	53	7544	2.25936	0.999963	0.399873	14.4598	-0.533949, -0.602658, 1.31221, -0.315056, -0.347641, -0.711475, -1.53754, -2.053, -2.00795, -1.32042, -1.3164, -0.511385, -0.425466, -0.764953, -0.565438	0.0010622, 0.00340389, 0.0010622, 0.0477713, 0.0180542, 0.0010622, 0.0010622, 0.00189225, 0.0202789, 0.0010622, 0.0304483, 0.0010622, 0.00189225, 0.0113391, 0.0010622
GOTERM_BP_FAT	GO:0006952~defense response	15	0.82012	0.00996867	F20G2.5, dcr-1, C49C3.9, vhp-1, tub-2, F08G5.6, his-60, tol-1, his-64, elt-3, sur-2, hsp-16.11, C04F12.1, M60.2, pmk-1	819	66	7544	2.09346	0.99997	0.390557	14.7042	-0.603274, -0.572781, -0.395087, -0.367689, -0.514062, -0.353987, -0.926616, -2.00795, 0.726163, -1.32042, 0.750178, 1.82804, 1.22999, 1.25838, 0.639444	0.0010622, 0.0010622, 0.0210979, 0.0339658, 0.00537895, 0.0176106, 0.0010622, 0.0202789, 0.0010622, 0.0010622, 0.0010622, 0.0146229, 0.00410022, 0.0010622, 0.00340389
GOTERM_BP_FAT	GO:0040010~positive regulation of growth rate	206	11.263	0.0100567	fln-2, wdr-23, R02F2.7, epc-1, nhr-6, his-59, his-60, lin-59, his-63, his-64, sumv-1, C33F10.8, cyc-2.2, dcr-1, set-16, vhp-1, ZC247.1, his-48, clr-1, tag-174, gei-4, toe-1, sams-5, mrps-14, attf-3, tra-2, msp-33, F22B3.8, alh-6, C10G11.8, nspd-4, Y49E10.21, mfap-1, vps-11, lag-1, trr-1, T08A11.1, T08A11.2, eif-3.J, tbp-1, mel-28, ama-1, soap-1, cdt-2, C32E8.5, pitp-1, let-363, fipr-1, ftn-2, pcf…	819	1644	7544	1.15421	0.999972	0.379294	14.8246	-0.477998, -0.380231, -0.450449, -0.471551, -0.505218, -0.490115, -0.580031, -0.315554, 0.308533, 0.498692, -0.599821, -0.383277, -0.765847, -0.490083, -0.41254, -0.341157, 0.36874, -1.10468, -0.439878, 0.563263, 1.01191, 0.547084, 0.455192, -0.389985, -0.316274, -0.532225, -0.340141, 1.34505, 0.435937, -0.348851, 0.340872, -0.448855, -0.367689, -0.396118, -0.619607, -0.563944, -0.4049, 1.59594, …	0.0248525, 0.0192017, 0.00936604, 0.00267842, 0.0010622, 0.00340389, 0.0010622, 0.0384917, 0.0357269, 0.0010622, 0.0010622, 0.0146229, 0.0010622, 0.00410022, 0.018803, 0.0392339, 0.0137446, 0.0010622, 0.00340389, 0.0010622, 0.0010622, 0.0010622, 0.0010622, 0.0127854, 0.0463129, 0.0010622, 0.0378756, 0.0010622, 0.0010622, 0.0277016, 0.0455056, 0.0123176, 0.0339658, 0.0159639, 0.0392339, 0.019553, …
GOTERM_BP_FAT	GO:0040009~regulation of growth rate	206	11.263	0.0102924	fln-2, wdr-23, R02F2.7, epc-1, nhr-6, his-59, his-60, lin-59, his-63, his-64, sumv-1, C33F10.8, cyc-2.2, dcr-1, set-16, vhp-1, ZC247.1, his-48, clr-1, tag-174, gei-4, toe-1, sams-5, mrps-14, attf-3, tra-2, msp-33, F22B3.8, alh-6, C10G11.8, nspd-4, Y49E10.21, mfap-1, vps-11, lag-1, trr-1, T08A11.1, T08A11.2, eif-3.J, tbp-1, mel-28, ama-1, soap-1, cdt-2, C32E8.5, pitp-1, let-363, fipr-1, ftn-2, pcf…	819	1645	7544	1.1535	0.999978	0.373062	15.1459	-0.477998, -0.380231, -0.450449, -0.471551, -0.505218, -0.490115, -0.580031, -0.315554, 0.308533, 0.498692, -0.599821, -0.383277, -0.765847, -0.490083, -0.41254, -0.341157, 0.36874, -1.10468, -0.439878, 0.563263, 1.01191, 0.547084, 0.455192, -0.389985, -0.316274, -0.532225, -0.340141, 1.34505, 0.435937, -0.348851, 0.340872, -0.448855, -0.367689, -0.396118, -0.619607, -0.563944, -0.4049, 1.59594, …	0.0248525, 0.0192017, 0.00936604, 0.00267842, 0.0010622, 0.00340389, 0.0010622, 0.0384917, 0.0357269, 0.0010622, 0.0010622, 0.0146229, 0.0010622, 0.00410022, 0.018803, 0.0392339, 0.0137446, 0.0010622, 0.00340389, 0.0010622, 0.0010622, 0.0010622, 0.0010622, 0.0127854, 0.0463129, 0.0010622, 0.0378756, 0.0010622, 0.0010622, 0.0277016, 0.0455056, 0.0123176, 0.0339658, 0.0159639, 0.0392339, 0.019553, …
GOTERM_BP_FAT	GO:0016053~organic acid biosynthetic process	13	0.710771	0.0151582	F26H9.5, K07E1.1, agmo-1, alh-6, nep-13, nep-3, ZC416.6, fat-5, nep-9, Y44A6D.5, F49E12.9, nep-8, gln-3, gln-2, asns-2, bcat-1, C02G6.2	819	56	7544	2.13832	1	0.483465	21.5318	-0.367989, 1.09792, 0.816139, 0.512754, 0.907689, 0.424994, 0.828262, 1.22228, 1.09051, 1.16957, 0.623865, -0.500624, 1.3518, -0.348336, 0.99218, 0.45778, -1.38963	0.040743, 0.0010622, 0.0132856, 0.0103597, 0.0010622, 0.00267842, 0.0441575, 0.0293553, 0.0010622, 0.0469603, 0.0010622, 0.00189225, 0.0172258, 0.0488326, 0.0010622, 0.00189225, 0.0010622
GOTERM_BP_FAT	GO:0046394~carboxylic acid biosynthetic process	13	0.710771	0.0151582	F26H9.5, K07E1.1, agmo-1, alh-6, nep-13, nep-3, ZC416.6, fat-5, nep-9, Y44A6D.5, F49E12.9, nep-8, gln-3, gln-2, asns-2, bcat-1, C02G6.2	819	56	7544	2.13832	1	0.483465	21.5318	-0.367989, 1.09792, 0.816139, 0.512754, 0.907689, 0.424994, 0.828262, 1.22228, 1.09051, 1.16957, 0.623865, -0.500624, 1.3518, -0.348336, 0.99218, 0.45778, -1.38963	0.040743, 0.0010622, 0.0132856, 0.0103597, 0.0010622, 0.00267842, 0.0441575, 0.0293553, 0.0010622, 0.0469603, 0.0010622, 0.00189225, 0.0172258, 0.0488326, 0.0010622, 0.00189225, 0.0010622
GOTERM_BP_FAT	GO:0045927~positive regulation of growth	224	12.2471	0.0158038	fln-2, ifp-1, wdr-23, R02F2.7, epc-1, nhr-6, his-59, his-60, lin-59, his-63, his-64, Y63D3A.8, sumv-1, C33F10.8, cyc-2.2, dcr-1, set-16, vhp-1, ZC247.1, his-48, clr-1, tag-174, gei-4, ssp-10, toe-1, sams-5, mrps-14, attf-3, tra-2, msp-33, F22B3.8, alh-6, C10G11.8, nspd-4, Y49E10.21, mfap-1, vps-11, lag-1, trr-1, T08A11.1, T08A11.2, eif-3.J, tbp-1, mel-28, ama-1, kin-14, soap-1, cdt-2, C32E8.5, pi…	819	1821	7544	1.13307	1	0.483879	22.3443	-0.477998, -0.380231, -0.450449, -0.471551, -0.505218, -0.452723, -0.490115, -0.580031, -0.315554, 0.308533, 0.498692, -0.599821, -0.383277, -0.765847, -0.490083, -0.41254, -0.341157, -0.82248, -0.648346, 0.36874, -1.10468, -0.439878, 0.563263, 1.01191, 0.547084, 0.455192, 0.637652, -0.389985, -0.316274, -0.532225, -0.340141, 1.34505, 0.435937, -0.348851, 0.340872, -0.448855, 0.507554, -0.367689,…	0.0248525, 0.0192017, 0.00936604, 0.00267842, 0.0010622, 0.0098579, 0.00340389, 0.0010622, 0.0384917, 0.0357269, 0.0010622, 0.0010622, 0.0146229, 0.0010622, 0.00410022, 0.018803, 0.0392339, 0.0010622, 0.0234088, 0.0137446, 0.0010622, 0.00340389, 0.0010622, 0.0010622, 0.0010622, 0.0010622, 0.0176106, 0.0127854, 0.0463129, 0.0010622, 0.0378756, 0.0010622, 0.0010622, 0.0277016, 0.0455056, 0.0123176,…
GOTERM_BP_FAT	GO:0007283~spermatogenesis	8	0.437397	0.0178429	spe-4, tra-2, tra-1, ego-1, puf-8, spe-10, cbp-1, spe-11	819	26	7544	2.83423	1	0.51265	24.8594	0.725706, 0.77451, -0.316274, -0.684676, -0.400865, -0.611368, -0.714321, 1.30926	0.011819, 0.0010622, 0.0463129, 0.00831955, 0.0113391, 0.0010622, 0.0010622, 0.0010622
GOTERM_BP_FAT	GO:0048232~male gamete generation	8	0.437397	0.0178429	spe-4, tra-2, tra-1, ego-1, puf-8, spe-10, cbp-1, spe-11	819	26	7544	2.83423	1	0.51265	24.8594	0.725706, 0.77451, -0.316274, -0.684676, -0.400865, -0.611368, -0.714321, 1.30926	0.011819, 0.0010622, 0.0463129, 0.00831955, 0.0113391, 0.0010622, 0.0010622, 0.0010622
GOTERM_BP_FAT	GO:0000819~sister chromatid segregation	7	0.382723	0.0260081	sdc-3, dpy-26, zyg-11, dpy-28, hcp-1, smc-4, scc-3	819	22	7544	2.93085	1	0.636908	34.186	-0.620986, -0.465603, -0.483652, -0.310274, -0.42468, -0.464245, -0.513781	0.0010622, 0.00189225, 0.0010622, 0.0485183, 0.00189225, 0.0010622, 0.018803
GOTERM_BP_FAT	GO:0016337~cell-cell adhesion	6	0.328048	0.0302019	cdh-5, cdh-4, frk-1, hmr-1, unc-71, cdh-3	819	17	7544	3.25102	1	0.679182	38.5433	-0.551894, -0.723589, -0.776649, -0.655769, -2.27018, 1.04313	0.0010622, 0.0010622, 0.0113391, 0.0010622, 0.0010622, 0.0010622
GOTERM_BP_FAT	GO:0016577~histone demethylation	3	0.164024	0.0326918	jmjd-2, spr-5, lsd-1	819	3	7544	9.21123	1	0.695686	41.0009	-0.432581, -0.814356, -0.702696	0.0098579, 0.0010622, 0.0010622
GOTERM_BP_FAT	GO:0040008~regulation of growth	226	12.3565	0.0408915	npp-21, fln-2, ifp-1, wdr-23, R02F2.7, epc-1, nhr-6, his-59, his-60, lin-59, his-63, his-64, Y63D3A.8, sumv-1, C33F10.8, cyc-2.2, dcr-1, set-16, vhp-1, ZC247.1, his-48, clr-1, tag-174, gei-4, ssp-10, toe-1, sams-5, mrps-14, attf-3, tra-2, msp-33, F22B3.8, alh-6, C10G11.8, nspd-4, Y49E10.21, mfap-1, vps-11, lag-1, trr-1, T08A11.1, T08A11.2, eif-3.J, tbp-1, mel-28, ama-1, kin-14, soap-1, cdt-2, C32…	819	1882	7544	1.10613	1	0.764157	48.4589	-0.477998, -0.380231, -0.450449, -0.471551, -0.505218, -0.452723, -0.490115, -0.580031, -0.315554, 0.308533, 0.498692, -0.599821, -0.383277, -0.765847, -0.490083, -0.41254, -0.341157, -0.82248, -0.648346, 0.36874, -1.10468, -0.439878, 0.563263, 1.01191, 0.547084, 0.455192, 0.637652, -0.389985, -0.316274, -0.532225, -0.340141, 1.34505, 0.435937, -0.348851, 0.340872, -0.448855, 0.507554, -0.367689,…	0.0248525, 0.0192017, 0.00936604, 0.00267842, 0.0010622, 0.0098579, 0.00340389, 0.0010622, 0.0384917, 0.0357269, 0.0010622, 0.0010622, 0.0146229, 0.0010622, 0.00410022, 0.018803, 0.0392339, 0.0010622, 0.0234088, 0.0137446, 0.0010622, 0.00340389, 0.0010622, 0.0010622, 0.0010622, 0.0010622, 0.0176106, 0.0127854, 0.0463129, 0.0010622, 0.0378756, 0.0010622, 0.0010622, 0.0277016, 0.0455056, 0.0123176,…
GOTERM_BP_FAT	GO:0008652~cellular amino acid biosynthetic process	8	0.437397	0.0443997	gln-3, F26H9.5, gln-2, K07E1.1, asns-2, alh-6, bcat-1, Y44A6D.5	819	31	7544	2.37709	1	0.781438	51.3716	-0.367989, 0.512754, 0.424994, 1.09051, -0.500624, 0.99218, 0.45778, -1.38963	0.040743, 0.0103597, 0.00267842, 0.0010622, 0.00189225, 0.0010622, 0.00189225, 0.0010622
GOTERM_BP_FAT	GO:0043933~macromolecular complex subunit organization	20	1.09349	0.0464296	hil-5, hcp-1, unc-54, tbca-1, taf-1, tbp-1, hil-4, grsp-1, hil-3, his-70, hil-2, his-72, his-59, his-60, his-48, W03F8.3, his-63, htz-1, his-64, unc-26, rtfo-1, wsp-1	819	117	7544	1.57457	1	0.786078	52.9858	-0.440238, -0.533949, -0.341157, -0.37179, -0.36738, 1.31221, -0.315056, -0.347641, -0.701158, -0.711475, -1.53754, -2.053, -2.00795, -1.32042, -0.431165, -1.3164, -0.525823, -0.511385, -0.42468, -0.76908, -0.409204, -0.764953	0.0390109, 0.0010622, 0.0392339, 0.0202789, 0.0287837, 0.0010622, 0.0477713, 0.0180542, 0.0010622, 0.0010622, 0.0010622, 0.00189225, 0.0202789, 0.0010622, 0.00774159, 0.0304483, 0.00189225, 0.0010622, 0.00189225, 0.0172258, 0.00662194, 0.0113391
GOTERM_BP_FAT	GO:0019637~organophosphate metabolic process	14	0.765446	0.0484074	mlt-7, ppk-3, C31H1.5, age-1, crls-1, Y65B4BR.1, acl-1, Y75B8A.24, gpdh-1, R11F4.1, F32B5.1, M110.7, pcyt-1	819	73	7544	1.76654	1	0.790015	54.5102	1.14759, 1.27956, -1.57854, -1.5248, -0.476501, 0.878566, -0.565675, 0.36852, -0.406961, 0.882018, 0.481192, 0.363565, -0.451094	0.0202789, 0.0010622, 0.0010622, 0.0010622, 0.0210979, 0.00774159, 0.0010622, 0.0395661, 0.00537895, 0.00410022, 0.0127854, 0.0214494, 0.00936604
GOTERM_CC_FAT	GO:0043228~non-membrane-bounded organelle	82	4.48332	1.0393e-09	ifp-1, unc-84, cls-3, ubq-1, his-59, his-60, rpl-14, F55D12.6, his-63, rpl-13, his-64, F53B6.4, rpl-11.2, F38H4.6, W03D8.5, F36D3.4, pfn-1, his-48, C01G10.14, C37A2.7, toe-1, T22B3.3, mrps-14, F58A6.9, msp-33, tbca-1, mes-4, act-1, rpl-36, rpl-39, C10H11.7, rpl-37, K05F1.9, nmy-2, rpl-31, msp-3, msp-19, msp-10, msp-49, Y50D4A.1, smc-6, C15H11.1, rpl-27, rpl-22, mrpl-45, T05D4.5, act-5, act-4, msp…	620	510	7670	1.98906	1.68367e-07	1.68367e-07	1.25761e-06	0.437586, -0.440238, 1.1117, 0.446539, 0.836757, -0.533949, 1.08839, 0.308533, -0.31173, -0.765847, 0.458949, 0.563263, 0.455192, -0.602658, -0.532225, 0.435937, 0.801048, -0.311595, 0.507554, -0.37179, -0.4049, 1.34513, 1.44401, 0.436464, 0.781127, 0.896204, 1.48128, 0.393425, -0.343974, 0.607481, 1.12702, 1.26349, 0.883592, 1.349, 0.643585, 1.69772, 0.809547, 0.382706, 0.446537, 1.00835, 3.1439…	0.0010622, 0.0390109, 0.0047629, 0.0419841, 0.00720813, 0.0010622, 0.0010622, 0.0357269, 0.0326657, 0.0010622, 0.0010622, 0.0010622, 0.0010622, 0.00340389, 0.0010622, 0.0010622, 0.0010622, 0.0329351, 0.0010622, 0.0202789, 0.00537895, 0.0010622, 0.0010622, 0.0010622, 0.0010622, 0.0010622, 0.0010622, 0.0427931, 0.0245095, 0.0350606, 0.0010622, 0.0010622, 0.0010622, 0.0010622, 1, 0.0010622, 0.001062…
GOTERM_CC_FAT	GO:0043232~intracellular non-membrane-bounded organelle	82	4.48332	1.0393e-09	ifp-1, unc-84, cls-3, ubq-1, his-59, his-60, rpl-14, F55D12.6, his-63, rpl-13, his-64, F53B6.4, rpl-11.2, F38H4.6, W03D8.5, F36D3.4, pfn-1, his-48, C01G10.14, C37A2.7, toe-1, T22B3.3, mrps-14, F58A6.9, msp-33, tbca-1, mes-4, act-1, rpl-36, rpl-39, C10H11.7, rpl-37, K05F1.9, nmy-2, rpl-31, msp-3, msp-19, msp-10, msp-49, Y50D4A.1, smc-6, C15H11.1, rpl-27, rpl-22, mrpl-45, T05D4.5, act-5, act-4, msp…	620	510	7670	1.98906	1.68367e-07	1.68367e-07	1.25761e-06	0.437586, -0.440238, 1.1117, 0.446539, 0.836757, -0.533949, 1.08839, 0.308533, -0.31173, -0.765847, 0.458949, 0.563263, 0.455192, -0.602658, -0.532225, 0.435937, 0.801048, -0.311595, 0.507554, -0.37179, -0.4049, 1.34513, 1.44401, 0.436464, 0.781127, 0.896204, 1.48128, 0.393425, -0.343974, 0.607481, 1.12702, 1.26349, 0.883592, 1.349, 0.643585, 1.69772, 0.809547, 0.382706, 0.446537, 1.00835, 3.1439…	0.0010622, 0.0390109, 0.0047629, 0.0419841, 0.00720813, 0.0010622, 0.0010622, 0.0357269, 0.0326657, 0.0010622, 0.0010622, 0.0010622, 0.0010622, 0.00340389, 0.0010622, 0.0010622, 0.0010622, 0.0329351, 0.0010622, 0.0202789, 0.00537895, 0.0010622, 0.0010622, 0.0010622, 0.0010622, 0.0010622, 0.0010622, 0.0427931, 0.0245095, 0.0350606, 0.0010622, 0.0010622, 0.0010622, 0.0010622, 1, 0.0010622, 0.001062…
GOTERM_CC_FAT	GO:0005856~cytoskeleton	37	2.02296	4.89227e-05	msp-56, msp-55, ifp-1, msp-53, msp-50, msp-51, unc-84, cls-3, C25D7.1, ZK354.7, F53B6.4, F38H4.6, msp-59, msp-57, W03D8.5, wsp-1, msp-65, Y113G7C.1, msp-63, Y53F4B.19, F36D3.4, pfn-1, C01G10.14, C36H8.1, msp-77, msp-76, klp-18, klp-19, T22B3.3, msp-81, msp-113, msp-78, msp-79, unc-54, F58A6.9, msp-142, msp-33, tbca-1, act-1, C10H11.7, K05F1.9, bbs-4, nmy-2, msp-152, msp-3, msp-19, msp-10, msp-49,…	620	225	7670	2.03434	0.00789434	0.00395499	0.0591828	-0.440238, 1.1117, 0.836757, -0.31173, -0.532225, 0.801048, -0.37179, 1.34513, 1.44401, 0.781127, 0.896204, 1.48128, 0.607481, 1.12702, 1.26349, 0.883592, 1.349, 0.643585, 1.69772, 0.809547, 1.00835, 0.644522, -0.676841, -0.443547, -0.488604, 0.442799, 1.07686, 2.59195, 1.60799, 1.13446, -0.376032, 1.06339, 1.09608, 2.35287, 1.48076, 1.21514, 1.20983, 1.12295, 1.025, 1.38344, 1.15603, 1.63964, -0…	0.0390109, 0.0047629, 0.00720813, 0.0326657, 0.0010622, 0.0010622, 0.0202789, 0.0010622, 0.0010622, 0.0010622, 0.0010622, 0.0010622, 0.0350606, 0.0010622, 0.0010622, 0.0010622, 0.0010622, 1, 0.0010622, 0.0010622, 0.0010622, 0.0401131, 0.0010622, 0.0163586, 0.00410022, 0.0010622, 0.0010622, 0.0010622, 0.0010622, 0.0010622, 0.0103597, 0.0010622, 0.0010622, 0.0010622, 0.0010622, 0.0010622, 0.0010622…
GOTERM_CC_FAT	GO:0030529~ribonucleoprotein complex	32	1.74959	0.000150866	rps-24, rps-23, rps-28, rps-2, rpl-36, rpl-39, rpl-37, ubq-1, rpl-31, rpl-14, F55D12.6, rpl-13, rpl-11.2, rps-20, F08D12.1, mrps-18B, rps-14, rps-15, Y50D4A.1, rps-17, Y75B8A.7, rpl-27, rpl-22, mrpl-45, snr-2, rps-9, rps-10, C37A2.7, toe-1, prp-8, mrps-14	620	193	7670	2.05114	0.0241458	0.00811427	0.182402	0.437586, 0.446539, 1.08839, 0.308533, 0.339363, 0.458949, 0.563263, 0.455192, 0.435937, -0.311595, 0.507554, -0.396118, -0.4049, 0.436464, 0.393425, 0.382706, 0.446537, 3.14398, -0.368278, 0.513097, -0.365219, -0.435571, 0.403347, 0.462151, 0.600886, 0.29474, 0.299669, -0.513803, 0.97266, 0.376325	0.0010622, 0.0419841, 0.0010622, 0.0357269, 0.0277016, 0.0010622, 0.0010622, 0.0010622, 0.0010622, 0.0329351, 0.0010622, 0.0159639, 0.00537895, 0.0010622, 0.0427931, 0.0245095, 0.0010622, 0.0123176, 0.0146229, 0.0010622, 0.00888055, 0.0332015, 0.0047629, 0.00189225, 0.0010622, 0.0493808, 0.0404855, 0.0047629, 0.0010622, 0.00888055
GOTERM_CC_FAT	GO:0031143~pseudopodium	5	0.273373	0.000196728	msp-81, msp-56, msp-113, msp-78, msp-55, msp-79, msp-53, F58A6.9, msp-142, msp-50, msp-33, msp-51, msp-59, msp-152, msp-3, msp-57, msp-19, msp-10, msp-65, msp-49, msp-63, msp-40, msp-38, msp-77, msp-76, msp-36, msp-45	620	5	7670	12.371	0.0313705	0.0079366	0.237791	1.34513, 1.44401, 0.781127, 0.896204, 1.48128, 1.12702, 1.26349, 0.883592, 1.349, 0.643585, 1.69772, 1.07686, 2.59195, 1.60799, 1.13446, 1.06339, 1.09608, 2.35287, 1.48076, 1.21514, 1.20983, 1.12295, 1.025, 1.38344, 1.63964, 1.10909, 1.1795, 1.41809	0.0010622, 0.0010622, 0.0010622, 0.0010622, 0.0010622, 0.0010622, 0.0010622, 0.0010622, 0.0010622, 1, 0.0010622, 0.0010622, 0.0010622, 0.0010622, 0.0010622, 0.0010622, 0.0010622, 0.0010622, 0.0010622, 0.0010622, 0.0010622, 0.0010622, 0.0010622, 0.0010622, 0.0010622, 0.00774159, 0.0010622, 0.0010622
GOTERM_CC_FAT	GO:0005840~ribosome	26	1.42154	0.000264541	rps-24, rps-23, rps-28, rps-2, rpl-36, rpl-39, rpl-37, ubq-1, rpl-31, rpl-14, F55D12.6, rpl-13, rpl-11.2, rps-20, mrps-18B, rps-14, rps-15, Y50D4A.1, rps-17, rpl-27, rpl-22, mrpl-45, rps-9, rps-10, C37A2.7, mrps-14	620	147	7670	2.18806	0.0419558	0.00853563	0.319638	0.437586, 0.446539, 1.08839, 0.308533, 0.458949, 0.563263, 0.455192, 0.435937, -0.311595, 0.507554, 0.436464, 0.393425, 0.382706, 0.446537, 3.14398, -0.368278, 0.513097, -0.435571, 0.403347, 0.462151, 0.600886, 0.29474, 0.299669, -0.513803, 0.97266, 0.376325	0.0010622, 0.0419841, 0.0010622, 0.0357269, 0.0010622, 0.0010622, 0.0010622, 0.0010622, 0.0329351, 0.0010622, 0.0010622, 0.0427931, 0.0245095, 0.0010622, 0.0123176, 0.0146229, 0.0010622, 0.0332015, 0.0047629, 0.00189225, 0.0010622, 0.0493808, 0.0404855, 0.0047629, 0.0010622, 0.00888055
GOTERM_CC_FAT	GO:0000786~nucleosome	10	0.546747	0.000314842	his-59, his-60, his-48, hil-5, his-63, his-64, htz-1, hil-4, hil-3, his-70, hil-2, his-72	620	29	7670	4.26585	0.0497331	0.00846603	0.380309	-0.533949, 1.31221, -0.315056, -0.347641, -0.711475, -1.53754, -2.053, -2.00795, -1.32042, -1.3164, -0.511385, -0.764953	0.0010622, 0.0010622, 0.0477713, 0.0180542, 0.0010622, 0.0010622, 0.00189225, 0.0202789, 0.0010622, 0.0304483, 0.0010622, 0.0113391
GOTERM_CC_FAT	GO:0032993~protein-DNA complex	10	0.546747	0.000547509	his-59, his-60, his-48, hil-5, his-63, his-64, htz-1, hil-4, hil-3, his-70, hil-2, his-72	620	31	7670	3.99063	0.084899	0.0125944	0.660504	-0.533949, 1.31221, -0.315056, -0.347641, -0.711475, -1.53754, -2.053, -2.00795, -1.32042, -1.3164, -0.511385, -0.764953	0.0010622, 0.0010622, 0.0477713, 0.0180542, 0.0010622, 0.0010622, 0.00189225, 0.0202789, 0.0010622, 0.0304483, 0.0010622, 0.0113391
GOTERM_CC_FAT	GO:0000785~chromatin	13	0.710771	0.00100396	chd-1, hil-5, hil-4, his-70, hil-3, hil-2, his-72, his-59, his-60, his-48, his-63, htz-1, his-64, chd-3, let-418	620	54	7670	2.9782	0.150174	0.020135	1.2081	-0.533949, -0.602658, 1.31221, -0.315056, -0.347641, -0.711475, -1.53754, -2.053, -2.00795, -1.32042, -1.3164, -0.511385, -0.425466, -0.764953, -0.565438	0.0010622, 0.00340389, 0.0010622, 0.0477713, 0.0180542, 0.0010622, 0.0010622, 0.00189225, 0.0202789, 0.0010622, 0.0304483, 0.0010622, 0.00189225, 0.0113391, 0.0010622
GOTERM_CC_FAT	GO:0044429~mitochondrial part	22	1.20284	0.00158142	C16A3.10, cco-1, F53F4.10, cyc-2.2, phb-1, cco-2, sod-3, alh-6, let-754, nep-3, ZC416.6, R07E3.4, ant-1.4, gas-1, F32B4.2, ant-1.3, mrpl-45, R53.4, Y71H2AM.5, F54D5.7, tag-174, crls-1, cts-1	620	130	7670	2.09355	0.226162	0.0280861	1.89689	0.304498, 0.498692, 1.03357, 0.406887, 0.424994, 1.22228, 0.416975, 0.326158, 0.328402, 0.426175, 0.36852, -0.435571, 0.444623, 0.35723, 0.33538, 0.623865, 0.67606, 0.755152, 1.11432, 0.32419, 0.781168, -0.938251, 0.314584	0.0413437, 0.0010622, 0.0010622, 0.00604751, 0.00267842, 0.0293553, 0.0010622, 0.0218105, 0.0293553, 0.0010622, 0.0395661, 0.0332015, 0.0010622, 0.0137446, 0.0146229, 0.0010622, 0.0364277, 0.00720813, 0.0010622, 0.0245095, 0.00604751, 0.0010622, 0.0466621
GOTERM_CC_FAT	GO:0005694~chromosome	18	0.984144	0.00558117	chd-1, hil-5, hmg-4, smc-6, smc-4, mes-4, hil-4, hil-3, his-70, hil-2, his-72, his-59, top-1, his-60, his-48, his-63, his-64, htz-1, chd-3, let-418	620	108	7670	2.06183	0.596138	0.0866792	6.54817	-0.533949, -0.765847, -0.602658, -0.343974, -0.465603, 1.31221, -0.686743, -0.315056, -0.347641, -0.711475, -1.53754, -2.053, -2.00795, -1.32042, -1.3164, -0.511385, -0.425466, -0.432509, -0.764953, -0.565438	0.0010622, 0.0010622, 0.00340389, 0.0245095, 0.00189225, 0.0010622, 0.0010622, 0.0477713, 0.0180542, 0.0010622, 0.0010622, 0.00189225, 0.0202789, 0.0010622, 0.0304483, 0.0010622, 0.00189225, 0.00774159, 0.0113391, 0.0010622
GOTERM_CC_FAT	GO:0015935~small ribosomal subunit	5	0.273373	0.00875648	rps-23, rps-2, rps-15, rps-9, rps-20	620	11	7670	5.62317	0.759443	0.121489	10.0957	0.435937, 0.507554, 0.446537, 0.29474, 0.299669	0.0010622, 0.0010622, 0.0010622, 0.0493808, 0.0404855
GOTERM_CC_FAT	GO:0044427~chromosomal part	13	0.710771	0.0146385	chd-1, hil-5, hil-4, his-70, hil-3, hil-2, his-72, his-59, his-60, his-48, his-63, htz-1, his-64, chd-3, let-418	620	74	7670	2.17328	0.908276	0.180516	16.3428	-0.533949, -0.602658, 1.31221, -0.315056, -0.347641, -0.711475, -1.53754, -2.053, -2.00795, -1.32042, -1.3164, -0.511385, -0.425466, -0.764953, -0.565438	0.0010622, 0.00340389, 0.0010622, 0.0477713, 0.0180542, 0.0010622, 0.0010622, 0.00189225, 0.0202789, 0.0010622, 0.0304483, 0.0010622, 0.00189225, 0.0113391, 0.0010622
GOTERM_CC_FAT	GO:0005739~mitochondrion	26	1.42154	0.0153172	cco-1, sod-3, Y51H1A.3, alh-6, nep-3, let-754, ant-1.4, gas-1, F54D5.7, Y71H2AM.5, crls-1, C16A3.10, F53F4.10, cyc-2.2, phb-1, sfxn-1.1, cco-2, ZC416.6, R07E3.4, F32B4.2, ant-1.3, mrpl-45, W03F8.3, R53.4, tag-174, cts-1, mrps-14	620	197	7670	1.63272	0.917963	0.174984	17.0373	0.304498, 0.498692, 1.03357, 0.406887, 0.376905, 0.424994, 1.22228, 0.726486, 0.416975, 0.382706, 0.326158, 0.328402, 0.426175, 0.36852, -0.435571, 0.444623, 0.35723, 0.33538, -0.701158, 0.623865, 0.67606, 0.755152, 1.11432, 0.32419, 0.781168, -0.938251, 0.314584	0.0413437, 0.0010622, 0.0010622, 0.00604751, 0.0123176, 0.00267842, 0.0293553, 0.0422555, 0.0010622, 0.0245095, 0.0218105, 0.0293553, 0.0010622, 0.0395661, 0.0332015, 0.0010622, 0.0137446, 0.0146229, 0.0010622, 0.0010622, 0.0364277, 0.00720813, 0.0010622, 0.0245095, 0.00604751, 0.0010622, 0.0466621
GOTERM_CC_FAT	GO:0005740~mitochondrial envelope	15	0.82012	0.0179528	cco-1, F53F4.10, phb-1, cco-2, let-754, R07E3.4, ant-1.4, gas-1, ant-1.3, F32B4.2, mrpl-45, R53.4, Y71H2AM.5, tag-174, crls-1	620	94	7670	1.97409	0.946857	0.189113	19.6848	0.304498, 0.498692, 1.03357, 0.416975, 0.326158, 0.328402, 0.426175, 0.36852, -0.435571, 0.35723, 0.67606, 0.755152, 0.32419, -0.938251, 0.314584	0.0413437, 0.0010622, 0.0010622, 0.0010622, 0.0218105, 0.0293553, 0.0010622, 0.0395661, 0.0332015, 0.0137446, 0.0364277, 0.00720813, 0.0245095, 0.0010622, 0.0466621
GOTERM_CC_FAT	GO:0031975~envelope	18	0.984144	0.0360791	cco-1, F53F4.10, phb-1, cco-2, let-754, R07E3.4, ant-1.4, gas-1, F32B4.2, ant-1.3, F47A4.5, mrpl-45, R53.4, Y71H2AM.5, tag-174, crls-1, ZK867.2, lem-2	620	132	7670	1.68695	0.997402	0.32757	35.8948	0.304498, 0.498692, 1.03357, -0.783303, 0.416975, 0.326158, 0.328402, 0.426175, 0.36852, -0.435571, 0.35723, 0.67606, 0.755152, 0.32419, -0.731986, -0.938251, 0.314584	0.0413437, 0.0010622, 0.0010622, 0.0010622, 0.0010622, 0.0218105, 0.0293553, 0.0010622, 0.0395661, 0.0332015, 0.0137446, 0.0364277, 0.00720813, 0.0245095, 0.0010622, 0.0010622, 0.0466621
GOTERM_CC_FAT	GO:0042995~cell projection	7	0.382723	0.0401421	msp-81, msp-56, msp-113, msp-78, msp-55, msp-79, msp-53, F58A6.9, msp-142, msp-50, msp-33, msp-51, bbs-4, msp-59, msp-152, msp-3, msp-57, msp-19, msp-10, msp-65, msp-49, msp-63, tol-1, msp-40, msp-38, msp-77, msp-76, msp-36, msp-45	620	32	7670	2.70615	0.998689	0.339542	39.0891	-0.603274, 1.34513, 1.44401, 0.781127, 0.896204, 1.48128, 1.12702, 1.26349, 0.883592, 1.349, 0.643585, 1.69772, -0.443547, 1.07686, 2.59195, 1.60799, 1.13446, 1.06339, 1.09608, 2.35287, 1.48076, 1.21514, 1.20983, 1.12295, 1.025, 1.38344, 1.63964, 1.10909, 1.1795, 1.41809	0.0010622, 0.0010622, 0.0010622, 0.0010622, 0.0010622, 0.0010622, 0.0010622, 0.0010622, 0.0010622, 0.0010622, 1, 0.0010622, 0.0163586, 0.0010622, 0.0010622, 0.0010622, 0.0010622, 0.0010622, 0.0010622, 0.0010622, 0.0010622, 0.0010622, 0.0010622, 0.0010622, 0.0010622, 0.0010622, 0.0010622, 0.00774159, 0.0010622, 0.0010622
GOTERM_CC_FAT	GO:0019866~organelle inner membrane	12	0.656096	0.0438693	F53F4.10, mrpl-45, Y71H2AM.5, tag-174, phb-1, crls-1, cco-2, R07E3.4, gas-1, ant-1.4, lem-2, ant-1.3	620	77	7670	1.92794	0.999302	0.34786	41.8902	0.304498, -0.783303, 0.326158, 0.328402, 0.426175, 0.36852, -0.435571, 0.67606, 0.755152, 0.32419, -0.938251, 0.314584	0.0413437, 0.0010622, 0.0218105, 0.0293553, 0.0010622, 0.0395661, 0.0332015, 0.0364277, 0.00720813, 0.0245095, 0.0010622, 0.0466621
GOTERM_CC_FAT	GO:0031967~organelle envelope	16	0.874795	0.0486099	cco-1, F53F4.10, phb-1, cco-2, let-754, R07E3.4, ant-1.4, gas-1, ant-1.3, F32B4.2, mrpl-45, R53.4, Y71H2AM.5, tag-174, crls-1, lem-2	620	117	7670	1.69176	0.999688	0.361402	45.2822	0.304498, 0.498692, 1.03357, -0.783303, 0.416975, 0.326158, 0.328402, 0.426175, 0.36852, -0.435571, 0.35723, 0.67606, 0.755152, 0.32419, -0.938251, 0.314584	0.0413437, 0.0010622, 0.0010622, 0.0010622, 0.0010622, 0.0218105, 0.0293553, 0.0010622, 0.0395661, 0.0332015, 0.0137446, 0.0364277, 0.00720813, 0.0245095, 0.0010622, 0.0466621
GOTERM_MF_FAT	GO:0004721~phosphoprotein phosphatase activity	61	3.33516	1.38425e-16	F38H4.4, F42C5.5, C33H5.16, C46A5.1, ZK354.8, Y22D7AR.12, T04F3.3, C24D10.1, Y39B6A.18, C27B7.6, C23G10.1, F26A3.4, F40G12.10, Y57G11C.6, C33F10.8, F49E11.7, W01B6.6, F55H12.5, K09F6.3, C34D4.2, K07F5.8, Y113G7C.1, T22C1.8, vhp-1, K07F5.6, ptp-2, F47B3.7, T27A3.5, clr-1, B0280.11, F52H3.6, Y39B6A.30, Y18H1A.1, C17H12.3, F42G9.1, F23B12.1, W03F11.4, R08A2.2, cdc-25.3, cdc-25.2, M05B5.1, F36H12.10,…	753	169	6451	3.09225	5.35127e-14	5.35127e-14	1.55431e-13	0.785179, 1.18582, 0.837242, 0.974164, 0.717158, 1.01373, 0.870263, 1.04604, 0.995891, 0.835754, -0.457105, 0.954307, 1.18388, -0.514062, -0.462814, -0.364963, 0.987775, 0.952835, 0.839397, 0.96058, 0.817957, -0.35523, 0.846837, 0.770991, 0.908205, 0.84204, -1.06975, 0.704123, -0.400817, 1.33087, 1.13139, 0.880146, 0.583723, 1.15446, 0.809765, 1.17635, 1.0414, 0.764944, 0.832673, 1.2629, 1.02652,…	0.00410022, 0.0237323, 0.0010622, 0.0010622, 0.00189225, 0.0010622, 0.0010622, 0.0010622, 0.0010622, 0.00340389, 0.0234088, 0.0010622, 0.0010622, 0.00537895, 0.0010622, 0.0241146, 0.0010622, 0.0010622, 0.0427931, 0.0010622, 0.0010622, 0.0180542, 0.040743, 0.0248525, 0.0485183, 0.00537895, 0.0010622, 0.0273116, 0.0172258, 0.0010622, 0.0010622, 0.0123176, 0.0483047, 0.0010622, 0.0237323, 0.0265068,…
GOTERM_MF_FAT	GO:0004725~protein tyrosine phosphatase activity	45	2.46036	4.89809e-14	F38H4.4, C17H12.3, F42C5.5, C33H5.16, W03F11.4, C46A5.1, ZK354.8, Y22D7AR.12, T04F3.3, cdc-25.3, cdc-25.2, C24D10.1, Y39B6A.18, M05B5.1, F36H12.10, R06B10.1, C15H7.3, F26A3.4, F54F12.1, F40G12.10, Y57G11C.6, C33F10.8, W01B6.6, F55H12.5, K09F6.3, M01A12.4, F36H1.3, K07F5.8, Y113G7C.1, T22C1.8, K07F5.6, vhp-1, ZK484.7, ptp-2, C17H12.5, F47B3.7, C48B6.4, T27A3.5, clr-1, B0280.11, pph-2, Y39B6A.30, Y…	753	113	6451	3.41166	2.35991e-11	1.17996e-11	7.01439e-11	0.785179, 1.18582, 0.837242, 0.974164, 0.717158, 1.01373, 1.04604, 0.995891, 0.835754, -0.457105, 0.954307, 1.18388, -0.514062, -0.462814, -0.364963, 0.839397, 0.770991, 0.908205, 0.84204, -1.06975, 0.704123, 1.33087, 1.13139, 0.583723, 0.809765, 1.0414, 0.764944, 1.2629, 1.02652, 0.93417, 0.806083, 0.990356, 0.971661, 0.920069, 1.09985, 0.983135, 0.87781, -0.596869, 0.913139, 1.02331, 0.633583, …	0.00410022, 0.0237323, 0.0010622, 0.0010622, 0.00189225, 0.0010622, 0.0010622, 0.0010622, 0.00340389, 0.0234088, 0.0010622, 0.0010622, 0.00537895, 0.0010622, 0.0241146, 0.0427931, 0.0248525, 0.0485183, 0.00537895, 0.0010622, 0.0273116, 0.0010622, 0.0010622, 0.0483047, 0.0237323, 0.0010622, 0.00774159, 0.0491717, 0.0010622, 0.0010622, 0.00340389, 0.0010622, 0.018803, 0.00774159, 0.018803, 0.015963…
GOTERM_MF_FAT	GO:0016791~phosphatase activity	65	3.55385	5.13198e-13	F38H4.4, F42C5.5, C33H5.16, C46A5.1, ZK354.8, Y6B3B.5, Y22D7AR.12, T04F3.3, C24D10.1, Y39B6A.18, C27B7.6, C23G10.1, F26A3.4, F40G12.10, Y57G11C.6, C33F10.8, F49E11.7, W01B6.6, F55H12.5, K09F6.3, C34D4.2, K07F5.8, Y113G7C.1, T22C1.8, vhp-1, K07F5.6, F47B3.7, ptp-2, T27A3.5, clr-1, B0280.11, F52H3.6, Y39B6A.30, unc-26, F44E7.2, Y18H1A.1, C17H12.3, F42G9.1, F23B12.1, W03F11.4, R08A2.2, cdc-25.3, cdc…	753	218	6451	2.5544	2.47336e-10	8.24453e-11	7.35145e-10	0.785179, 1.18582, 0.837242, 0.974164, 0.717158, 1.01373, 0.870263, 1.04604, 0.995891, 0.835754, -0.457105, 0.954307, 1.18388, -0.514062, -0.462814, -0.364963, 0.987775, 0.952835, 0.839397, 0.96058, 0.817957, -0.35523, 0.846837, 0.770991, 0.908205, 0.84204, -1.06975, 0.704123, -0.400817, 1.33087, 1.13139, 0.880146, 0.583723, 1.15446, 0.809765, 1.17635, 1.0414, 0.764944, 0.832673, 1.2629, 1.02652,…	0.00410022, 0.0237323, 0.0010622, 0.0010622, 0.00189225, 0.0010622, 0.0010622, 0.0010622, 0.0010622, 0.00340389, 0.0234088, 0.0010622, 0.0010622, 0.00537895, 0.0010622, 0.0241146, 0.0010622, 0.0010622, 0.0427931, 0.0010622, 0.0010622, 0.0180542, 0.040743, 0.0248525, 0.0485183, 0.00537895, 0.0010622, 0.0273116, 0.0172258, 0.0010622, 0.0010622, 0.0123176, 0.0483047, 0.0010622, 0.0237323, 0.0265068,…
GOTERM_MF_FAT	GO:0005198~structural molecule activity	102	5.57682	8.94128e-12	col-169, col-168, him-17, col-170, ifp-1, col-167, Y54E2A.9, Y57G11A.2, ubq-1, col-98, col-97, F55D12.6, rpl-14, rpl-13, col-124, F53B6.4, rpl-11.2, F38H4.6, col-125, ssp-35, W03D8.5, col-159, ssp-16, col-12, ssp-31, F36D3.4, col-166, col-13, col-162, col-161, ssp-34, col-118, C01G10.14, gei-4, ssp-10, C37A2.7, mrps-14, T22B3.3, F58A6.9, msp-33, dct-9, rpl-36, rpl-39, F53F1.4, rpl-37, C10H11.7, K…	753	448	6451	1.95054	4.3097e-09	1.07743e-09	1.28094e-08	0.437586, 1.1117, 0.446539, 0.836757, 0.670647, 1.37458, 1.00361, 1.08839, 0.308533, 0.964467, 1.16858, 0.819968, 0.563263, 0.455192, 0.435937, 0.801048, 1.64853, -0.311595, 0.507554, 1.34513, 2.28682, 1.44401, 0.436464, 0.781127, 0.896204, 1.48128, 0.393425, 0.607481, 1.12702, 1.04831, 1.26349, 0.883592, 1.349, 0.643585, 1.69772, 0.809547, -1.21773, 1.23164, 0.382706, 0.553679, 0.446537, 1.00835…	0.0010622, 0.0047629, 0.0419841, 0.00720813, 0.0010622, 0.0113391, 0.00267842, 0.0010622, 0.0357269, 0.0010622, 0.00189225, 0.0390109, 0.0010622, 0.0010622, 0.0010622, 0.0010622, 0.00189225, 0.0329351, 0.0010622, 0.0010622, 1, 0.0010622, 0.0010622, 0.0010622, 0.0010622, 0.0010622, 0.0427931, 0.0350606, 0.0010622, 0.00267842, 0.0010622, 0.0010622, 0.0010622, 1, 0.0010622, 0.0010622, 0.0010622, 0.0…
GOTERM_MF_FAT	GO:0004674~protein serine/threonine kinase activity	81	4.42865	1.9066e-06	C28A5.6, C34B2.3, ark-1, Y51B9A.9, C09B9.4, F41G3.5, dkf-2, gcy-19, ZK354.2, ZK354.6, B0218.5, ZK596.2, mak-1, W02B12.12, ZK666.8, F33D11.7, H05L14.1, K11C4.1, C56C10.6, T21G5.1, C39H7.1, C25A8.5, C09D4.3, C49C8.1, ZK622.1, ZC581.2, gck-4, T05A7.6, ZC581.7, C50F4.10, flr-4, M05D6.1, W01B6.2, mrck-1, tlk-1, F22B3.8, F32B6.10, ttbk-2, gska-3, Y65B4A.9, T05C12.1, Y4C6A.1, pmk-2, pak-2, pmk-1, mnk-1,…	753	414	6451	1.67616	0.000918559	0.000183779	0.00273139	-1.49001, 1.06997, 0.982626, 0.719469, 0.808364, 0.913442, 1.12962, -0.545854, 0.968287, 0.872858, 0.637652, 0.939955, 1.34505, 1.08611, 1.04154, 0.783547, 0.759297, 1.01046, 1.14303, 1.21412, 0.987984, 0.948644, -0.33595, -0.979598, 0.813702, 1.14905, 1.32205, 1.36725, -0.394146, 0.872964, 1.39651, -0.374591, 0.921706, 0.903821, 0.871173, -0.507443, 1.05775, 0.87493, -0.346808, 0.798615, -0.3477…	0.0210979, 0.0010622, 0.0010622, 0.0176106, 0.018803, 0.00662194, 0.00604751, 0.0010622, 0.00189225, 0.00831955, 0.0176106, 0.0010622, 0.0010622, 0.0010622, 0.00720813, 0.00410022, 0.0010622, 0.0010622, 0.0151011, 0.0210979, 0.0010622, 0.0010622, 0.047988, 0.0207699, 0.0010622, 0.0010622, 0.0010622, 0.00267842, 0.0256759, 0.0234088, 0.00267842, 0.00936604, 0.0010622, 0.0176106, 0.0010622, 0.00831…
GOTERM_MF_FAT	GO:0042302~structural constituent of cuticle	39	2.13231	2.41408e-06	col-169, col-168, col-170, col-167, dpy-5, F53F1.4, col-133, col-98, col-150, col-97, dpy-13, col-77, col-60, col-124, col-129, dpy-10, col-125, col-155, col-58, col-149, col-147, col-159, col-12, col-180, col-166, col-13, col-162, col-161, col-118, col-139, F41F3.3, col-141, ram-2, col-142, col-73, col-144, col-145, col-146, col-65, col-137	753	151	6451	2.21269	0.00116291	0.000193913	0.0034584	1.37458, 1.00361, 0.819968, 1.64853, 2.28682, 1.04831, -1.21773, 1.23164, 0.553679, 0.335754, 1.0718, 0.954122, 0.75743, 0.427998, 1.18769, 0.94577, 1.0633, 1.68253, 1.67765, 1.23932, 1.35126, -1.05163, 1.53284, 1.17699, 0.898325, 0.687717, 1.04424, 1.31005, 1.4182, 0.801962, 0.75449, 0.966571, 0.776677, 0.37229, 1.39884, 0.647675, 1.64112, 1.56736, 0.941599, 2.01479, 0.942627	0.0113391, 0.00267842, 0.0390109, 0.00189225, 1, 0.00267842, 0.0010622, 0.0010622, 0.0010622, 0.0202789, 0.00189225, 0.00537895, 0.0010622, 0.00189225, 0.0010622, 0.0010622, 0.0010622, 0.00340389, 0.0010622, 0.0010622, 0.0010622, 0.0010622, 0.0010622, 0.0010622, 0.0010622, 0.0108935, 0.00774159, 0.0010622, 0.0010622, 0.00189225, 0.0234088, 0.0010622, 0.0010622, 0.0167955, 0.0010622, 0.0010622, 0.…
GOTERM_MF_FAT	GO:0004672~protein kinase activity	84	4.59267	4.403e-06	C28A5.6, C34B2.3, ark-1, Y51B9A.9, C09B9.4, F41G3.5, dkf-2, gcy-19, ZK354.2, F20D6.5, ZK354.6, B0218.5, ZK596.2, mak-1, W02B12.12, ZK666.8, F33D11.7, H05L14.1, K11C4.1, C56C10.6, T21G5.1, F22H10.5, C39H7.1, comp-1, C25A8.5, C09D4.3, C49C8.1, ZK622.1, gck-4, ZC581.2, T05A7.6, ZC581.7, C50F4.10, flr-4, M05D6.1, W01B6.2, mrck-1, tlk-1, F22B3.8, F32B6.10, ttbk-2, gska-3, Y65B4A.9, T05C12.1, Y4C6A.1, …	753	443	6451	1.62445	0.00212	0.000303133	0.00630763	-1.49001, 1.06997, 0.982626, 0.719469, 0.808364, 0.913442, 1.12962, -0.545854, 0.968287, 1.21913, 0.872858, 0.637652, 0.939955, 1.34505, 1.08611, 1.04154, 0.783547, 0.759297, 1.01046, 1.14303, 1.21412, 0.987984, 0.948644, -0.33595, -0.979598, 0.813702, 1.14905, 1.32205, 1.36725, -0.394146, 0.872964, 1.39651, -0.374591, 0.921706, 0.903821, 0.871173, -0.507443, 1.05775, 0.87493, -0.346808, 0.798615…	0.0210979, 0.0010622, 0.0010622, 0.0176106, 0.018803, 0.00662194, 0.00604751, 0.0010622, 0.00189225, 0.0010622, 0.00831955, 0.0176106, 0.0010622, 0.0010622, 0.0010622, 0.00720813, 0.00410022, 0.0010622, 0.0010622, 0.0151011, 0.0210979, 0.0010622, 0.0010622, 0.047988, 0.0207699, 0.0010622, 0.0010622, 0.0010622, 0.00267842, 0.0256759, 0.0234088, 0.00267842, 0.00936604, 0.0010622, 0.0176106, 0.00106…
GOTERM_MF_FAT	GO:0005524~ATP binding	148	8.09185	1.84461e-05	ark-1, Y51B9A.9, wht-8, pgp-1, let-754, gcy-19, csb-1, orc-1, mog-5, W02B12.12, ZK666.8, D1005.1, him-6, dcr-1, T21G5.1, age-1, F22H10.5, C39H7.1, comp-1, catp-4, C25A8.5, Y23H5B.6, ZC581.2, ZC581.7, C50F4.10, pfk-1.2, mrp-7, fkb-2, sams-5, W01B6.2, mrp-4, F22B3.8, act-1, C10G11.8, nmy-2, Y65B4A.9, T05C12.1, Y4C6A.1, pmk-2, haf-2, pmk-1, mnk-1, Y38H8A.3, haf-6, Y38H8A.4, wht-5, smc-6, ver-2, ZK50…	753	925	6451	1.37073	0.00885169	0.00111077	0.0264229	-1.49001, -0.380231, 0.948556, -0.505218, 1.06997, 0.982626, 0.719469, -0.698129, 0.808364, 0.365366, -0.765847, 0.913442, 2.2321, -0.519271, 1.12962, -0.545854, 0.968287, 1.01191, 1.21913, 0.872858, -0.602658, 0.637652, -0.363629, -0.532225, 0.939955, 1.34505, 0.440864, 1.08611, -0.37179, 1.04154, -1.5248, 0.783547, 0.759297, 1.01046, -0.370268, 1.14303, 1.21412, 0.987984, 0.948644, -0.426151, -…	0.0210979, 0.0192017, 0.0010622, 0.0010622, 0.0010622, 0.0010622, 0.0176106, 0.0010622, 0.018803, 0.00831955, 0.0010622, 0.00662194, 0.0010622, 0.0010622, 0.00604751, 0.0010622, 0.00189225, 0.0010622, 0.0010622, 0.00831955, 0.00340389, 0.0176106, 0.0293553, 0.0010622, 0.0010622, 0.0010622, 0.00340389, 0.0010622, 0.0202789, 0.00720813, 0.0010622, 0.00410022, 0.0010622, 0.0010622, 0.0163586, 0.0151…
GOTERM_MF_FAT	GO:0032559~adenyl ribonucleotide binding	148	8.09185	2.02388e-05	ark-1, Y51B9A.9, wht-8, pgp-1, let-754, gcy-19, csb-1, orc-1, mog-5, W02B12.12, ZK666.8, D1005.1, him-6, dcr-1, T21G5.1, age-1, F22H10.5, C39H7.1, comp-1, catp-4, C25A8.5, Y23H5B.6, ZC581.2, ZC581.7, C50F4.10, pfk-1.2, mrp-7, fkb-2, sams-5, W01B6.2, mrp-4, F22B3.8, act-1, C10G11.8, nmy-2, Y65B4A.9, T05C12.1, Y4C6A.1, pmk-2, haf-2, pmk-1, mnk-1, Y38H8A.3, haf-6, Y38H8A.4, wht-5, smc-6, ver-2, ZK50…	753	927	6451	1.36777	0.00970778	0.00108332	0.0289906	-1.49001, -0.380231, 0.948556, -0.505218, 1.06997, 0.982626, 0.719469, -0.698129, 0.808364, 0.365366, -0.765847, 0.913442, 2.2321, -0.519271, 1.12962, -0.545854, 0.968287, 1.01191, 1.21913, 0.872858, -0.602658, 0.637652, -0.363629, -0.532225, 0.939955, 1.34505, 0.440864, 1.08611, -0.37179, 1.04154, -1.5248, 0.783547, 0.759297, 1.01046, -0.370268, 1.14303, 1.21412, 0.987984, 0.948644, -0.426151, -…	0.0210979, 0.0192017, 0.0010622, 0.0010622, 0.0010622, 0.0010622, 0.0176106, 0.0010622, 0.018803, 0.00831955, 0.0010622, 0.00662194, 0.0010622, 0.0010622, 0.00604751, 0.0010622, 0.00189225, 0.0010622, 0.0010622, 0.00831955, 0.00340389, 0.0176106, 0.0293553, 0.0010622, 0.0010622, 0.0010622, 0.00340389, 0.0010622, 0.0202789, 0.00720813, 0.0010622, 0.00410022, 0.0010622, 0.0010622, 0.0163586, 0.0151…
GOTERM_MF_FAT	GO:0001882~nucleoside binding	157	8.58393	2.22484e-05	ark-1, Y51B9A.9, wht-8, pgp-1, let-754, gcy-19, csb-1, orc-1, mog-5, W02B12.12, ZK666.8, D1005.1, him-6, dcr-1, T21G5.1, age-1, F22H10.5, C39H7.1, comp-1, catp-4, C25A8.5, Y23H5B.6, ZC581.2, rpc-1, acdh-5, ZC581.7, C50F4.10, pfk-1.2, mrp-7, fkb-2, sams-5, W01B6.2, mrp-4, acdh-8, F22B3.8, act-1, lsd-1, C10G11.8, nmy-2, Y65B4A.9, T05C12.1, Y4C6A.1, pmk-2, haf-2, pmk-1, mnk-1, Y38H8A.3, haf-6, Y38H8…	753	997	6451	1.34908	0.0106666	0.00107181	0.0318688	-1.49001, -0.380231, 0.948556, -0.505218, 1.06997, 0.982626, 1.02196, 0.719469, -0.698129, 0.808364, 0.365366, -0.765847, -0.432581, 0.913442, 2.2321, -0.519271, 1.12962, -0.545854, 0.968287, 1.01191, 1.21913, 0.872858, -0.602658, 0.637652, -0.363629, -0.532225, 0.939955, 1.34505, 0.440864, 1.08611, -0.37179, 1.04154, -1.5248, 0.783547, 0.759297, 1.01046, -0.370268, 1.01887, 1.14303, 1.21412, 0.9…	0.0210979, 0.0192017, 0.0010622, 0.0010622, 0.0010622, 0.0010622, 0.0010622, 0.0176106, 0.0010622, 0.018803, 0.00831955, 0.0010622, 0.0098579, 0.00662194, 0.0010622, 0.0010622, 0.00604751, 0.0010622, 0.00189225, 0.0010622, 0.0010622, 0.00831955, 0.00340389, 0.0176106, 0.0293553, 0.0010622, 0.0010622, 0.0010622, 0.00340389, 0.0010622, 0.0202789, 0.00720813, 0.0010622, 0.00410022, 0.0010622, 0.0010…
GOTERM_MF_FAT	GO:0030554~adenyl nucleotide binding	155	8.47458	3.38101e-05	ark-1, Y51B9A.9, wht-8, pgp-1, let-754, gcy-19, csb-1, orc-1, mog-5, W02B12.12, ZK666.8, D1005.1, him-6, dcr-1, T21G5.1, age-1, F22H10.5, C39H7.1, comp-1, catp-4, C25A8.5, Y23H5B.6, ZC581.2, acdh-5, ZC581.7, C50F4.10, pfk-1.2, mrp-7, fkb-2, sams-5, W01B6.2, mrp-4, acdh-8, F22B3.8, act-1, lsd-1, C10G11.8, nmy-2, Y65B4A.9, T05C12.1, Y4C6A.1, pmk-2, haf-2, pmk-1, mnk-1, Y38H8A.3, haf-6, Y38H8A.4, wh…	753	989	6451	1.34266	0.0161647	0.00148042	0.048426	-1.49001, -0.380231, 0.948556, -0.505218, 1.06997, 0.982626, 1.02196, 0.719469, -0.698129, 0.808364, 0.365366, -0.765847, -0.432581, 0.913442, 2.2321, -0.519271, 1.12962, -0.545854, 0.968287, 1.01191, 1.21913, 0.872858, -0.602658, 0.637652, -0.363629, -0.532225, 0.939955, 1.34505, 0.440864, 1.08611, -0.37179, 1.04154, -1.5248, 0.783547, 0.759297, 1.01046, -0.370268, 1.01887, 1.14303, 1.21412, 0.9…	0.0210979, 0.0192017, 0.0010622, 0.0010622, 0.0010622, 0.0010622, 0.0010622, 0.0176106, 0.0010622, 0.018803, 0.00831955, 0.0010622, 0.0098579, 0.00662194, 0.0010622, 0.0010622, 0.00604751, 0.0010622, 0.00189225, 0.0010622, 0.0010622, 0.00831955, 0.00340389, 0.0176106, 0.0293553, 0.0010622, 0.0010622, 0.0010622, 0.00340389, 0.0010622, 0.0202789, 0.00720813, 0.0010622, 0.00410022, 0.0010622, 0.0010…
GOTERM_MF_FAT	GO:0001883~purine nucleoside binding	155	8.47458	3.63107e-05	ark-1, Y51B9A.9, wht-8, pgp-1, let-754, gcy-19, csb-1, orc-1, mog-5, W02B12.12, ZK666.8, D1005.1, him-6, dcr-1, T21G5.1, age-1, F22H10.5, C39H7.1, comp-1, catp-4, C25A8.5, Y23H5B.6, ZC581.2, acdh-5, ZC581.7, C50F4.10, pfk-1.2, mrp-7, fkb-2, sams-5, W01B6.2, mrp-4, acdh-8, F22B3.8, act-1, lsd-1, C10G11.8, nmy-2, Y65B4A.9, T05C12.1, Y4C6A.1, pmk-2, haf-2, pmk-1, mnk-1, Y38H8A.3, haf-6, Y38H8A.4, wh…	753	990	6451	1.34131	0.0173498	0.00145744	0.0520068	-1.49001, -0.380231, 0.948556, -0.505218, 1.06997, 0.982626, 1.02196, 0.719469, -0.698129, 0.808364, 0.365366, -0.765847, -0.432581, 0.913442, 2.2321, -0.519271, 1.12962, -0.545854, 0.968287, 1.01191, 1.21913, 0.872858, -0.602658, 0.637652, -0.363629, -0.532225, 0.939955, 1.34505, 0.440864, 1.08611, -0.37179, 1.04154, -1.5248, 0.783547, 0.759297, 1.01046, -0.370268, 1.01887, 1.14303, 1.21412, 0.9…	0.0210979, 0.0192017, 0.0010622, 0.0010622, 0.0010622, 0.0010622, 0.0010622, 0.0176106, 0.0010622, 0.018803, 0.00831955, 0.0010622, 0.0098579, 0.00662194, 0.0010622, 0.0010622, 0.00604751, 0.0010622, 0.00189225, 0.0010622, 0.0010622, 0.00831955, 0.00340389, 0.0176106, 0.0293553, 0.0010622, 0.0010622, 0.0010622, 0.00340389, 0.0010622, 0.0202789, 0.00720813, 0.0010622, 0.00410022, 0.0010622, 0.0010…
GOTERM_MF_FAT	GO:0008483~transaminase activity	8	0.437397	0.000258966	F26H9.5, tatn-1, C16A3.10, got-1.2, gcst-1, T25B9.1, T01B11.2, bcat-1, Y44A6D.5	753	13	6451	5.27204	0.11736	0.00955695	0.37036	-0.367989, 0.444623, 0.961904, 0.481466, 0.424258, 0.99218, 0.45778, 0.444932, 0.375763	0.040743, 0.0010622, 0.0010622, 0.011819, 0.00189225, 0.0010622, 0.00189225, 0.0010622, 0.0127854
GOTERM_MF_FAT	GO:0004713~protein tyrosine kinase activity	63	3.44451	0.000336154	ark-1, Y51B9A.9, F41G3.5, dkf-2, gcy-19, F20D6.5, ZK354.6, ZK596.2, mak-1, W02B12.12, ZK666.8, K11C4.1, C56C10.6, T21G5.1, C39H7.1, C25A8.5, C09D4.3, ZK622.1, gck-4, ZC581.7, flr-4, M05D6.1, W01B6.2, mrck-1, tlk-1, F22B3.8, F32B6.10, gska-3, T05C12.1, pmk-2, Y4C6A.1, pak-2, pmk-1, mnk-1, cam-1, Y38H8A.3, mtk-1, Y38H8A.4, C35E7.10, K06H7.8, daf-2, C08F8.6, F53C3.1, gcy-11, ver-2, F38E1.3, nekl-1, …	753	348	6451	1.55093	0.149604	0.0115085	0.480502	-1.49001, 1.06997, 0.719469, -0.545854, 0.872858, 0.637652, 1.34505, 1.08611, 1.04154, 0.759297, 1.01046, 1.14303, 1.21412, 0.987984, 0.948644, -0.979598, 1.14905, 1.32205, 1.36725, -0.394146, 0.872964, 1.39651, -0.374591, 0.921706, -0.507443, 1.05775, -0.346808, 0.798615, -0.347785, 1.099, 1.44965, 1.00189, 0.720256, -0.926616, 1.16075, 1.04313, -0.413244, 0.571344, 1.15402, 0.902631, 0.904759, …	0.0210979, 0.0010622, 0.0176106, 0.0010622, 0.00831955, 0.0176106, 0.0010622, 0.0010622, 0.00720813, 0.0010622, 0.0010622, 0.0151011, 0.0210979, 0.0010622, 0.0010622, 0.0207699, 0.0010622, 0.0010622, 0.00267842, 0.0256759, 0.0234088, 0.00267842, 0.00936604, 0.0010622, 0.00831955, 0.00662194, 0.0151011, 0.031006, 0.031006, 0.0010622, 0.0132856, 0.0010622, 0.0332015, 0.0010622, 0.00267842, 0.001062…
GOTERM_MF_FAT	GO:0032553~ribonucleotide binding	156	8.52925	0.00359009	ark-1, Y51B9A.9, wht-8, pgp-1, let-754, gcy-19, csb-1, orc-1, mog-5, W02B12.12, ZK666.8, D1005.1, him-6, dcr-1, T21G5.1, F22G12.5, age-1, F22H10.5, C39H7.1, comp-1, catp-4, C25A8.5, Y23H5B.6, ZC581.2, ZC581.7, C50F4.10, pfk-1.2, mrp-7, fkb-2, sams-5, W01B6.2, arl-3, mrp-4, F22B3.8, act-1, C10G11.8, nmy-2, C52B11.5, Y65B4A.9, T05C12.1, Y4C6A.1, pmk-2, haf-2, pmk-1, mnk-1, Y38H8A.3, haf-6, Y38H8A.4…	753	1098	6451	1.21718	0.823341	0.109141	5.02199	-0.477998, -1.49001, -0.380231, 0.948556, -0.505218, 1.06997, 0.982626, 0.719469, -0.698129, 0.47276, 0.808364, 0.365366, -0.519146, -0.765847, 0.913442, 2.2321, -0.519271, 1.12962, -0.545854, 0.968287, 1.01191, 1.21913, 0.872858, -0.602658, 0.637652, -0.363629, -0.532225, 0.939955, 1.34505, 0.440864, 1.08611, -0.37179, 1.04154, -1.5248, 0.783547, 0.759297, 1.01046, -0.370268, 1.14303, 1.21412, 0…	0.0248525, 0.0210979, 0.0192017, 0.0010622, 0.0010622, 0.0010622, 0.0010622, 0.0176106, 0.0010622, 0.00189225, 0.018803, 0.00831955, 0.0010622, 0.0010622, 0.00662194, 0.0010622, 0.0010622, 0.00604751, 0.0010622, 0.00189225, 0.0010622, 0.0010622, 0.00831955, 0.00340389, 0.0176106, 0.0293553, 0.0010622, 0.0010622, 0.0010622, 0.00340389, 0.0010622, 0.0202789, 0.00720813, 0.0010622, 0.00410022, 0.001…
GOTERM_MF_FAT	GO:0032555~purine ribonucleotide binding	156	8.52925	0.00359009	ark-1, Y51B9A.9, wht-8, pgp-1, let-754, gcy-19, csb-1, orc-1, mog-5, W02B12.12, ZK666.8, D1005.1, him-6, dcr-1, T21G5.1, F22G12.5, age-1, F22H10.5, C39H7.1, comp-1, catp-4, C25A8.5, Y23H5B.6, ZC581.2, ZC581.7, C50F4.10, pfk-1.2, mrp-7, fkb-2, sams-5, W01B6.2, arl-3, mrp-4, F22B3.8, act-1, C10G11.8, nmy-2, C52B11.5, Y65B4A.9, T05C12.1, Y4C6A.1, pmk-2, haf-2, pmk-1, mnk-1, Y38H8A.3, haf-6, Y38H8A.4…	753	1098	6451	1.21718	0.823341	0.109141	5.02199	-0.477998, -1.49001, -0.380231, 0.948556, -0.505218, 1.06997, 0.982626, 0.719469, -0.698129, 0.47276, 0.808364, 0.365366, -0.519146, -0.765847, 0.913442, 2.2321, -0.519271, 1.12962, -0.545854, 0.968287, 1.01191, 1.21913, 0.872858, -0.602658, 0.637652, -0.363629, -0.532225, 0.939955, 1.34505, 0.440864, 1.08611, -0.37179, 1.04154, -1.5248, 0.783547, 0.759297, 1.01046, -0.370268, 1.14303, 1.21412, 0…	0.0248525, 0.0210979, 0.0192017, 0.0010622, 0.0010622, 0.0010622, 0.0010622, 0.0176106, 0.0010622, 0.00189225, 0.018803, 0.00831955, 0.0010622, 0.0010622, 0.00662194, 0.0010622, 0.0010622, 0.00604751, 0.0010622, 0.00189225, 0.0010622, 0.0010622, 0.00831955, 0.00340389, 0.0176106, 0.0293553, 0.0010622, 0.0010622, 0.0010622, 0.00340389, 0.0010622, 0.0202789, 0.00720813, 0.0010622, 0.00410022, 0.001…
GOTERM_MF_FAT	GO:0004091~carboxylesterase activity	16	0.874795	0.00417187	poml-3, ZC376.2, Y49E10.18, C31H1.5, T28C12.4, C44C1.5, ace-1, ges-1, paf-1, lipl-3, mlt-7, F25A2.1, Y65B4BR.1, Y57G11C.3, T09B9.1, M110.7	753	62	6451	2.21086	0.866686	0.118333	5.81337	1.14759, 0.616615, 0.998146, -0.476501, 0.878566, 0.535446, -0.425144, 0.882018, 1.30742, -0.927651, -1.28289, -0.432265, -0.474878, -0.681788, -1.16341, 0.408585	0.0202789, 0.0332015, 0.0214494, 0.0210979, 0.00774159, 0.0155245, 0.0180542, 0.00410022, 0.00410022, 0.0010622, 0.00340389, 0.0287837, 0.018803, 0.00537895, 0.0010622, 0.0237323
GOTERM_MF_FAT	GO:0017076~purine nucleotide binding	163	8.91197	0.00480399	ark-1, Y51B9A.9, wht-8, pgp-1, let-754, gcy-19, csb-1, orc-1, mog-5, W02B12.12, ZK666.8, D1005.1, him-6, dcr-1, T21G5.1, F22G12.5, age-1, F22H10.5, C39H7.1, comp-1, catp-4, C25A8.5, Y23H5B.6, ZC581.2, acdh-5, ZC581.7, C50F4.10, pfk-1.2, mrp-7, fkb-2, sams-5, W01B6.2, arl-3, mrp-4, acdh-8, F22B3.8, act-1, lsd-1, C10G11.8, nmy-2, C52B11.5, Y65B4A.9, T05C12.1, Y4C6A.1, pmk-2, haf-2, pmk-1, mnk-1, Y3…	753	1162	6451	1.20175	0.901835	0.127625	6.66626	-0.477998, -1.49001, -0.380231, 0.948556, -0.505218, 1.06997, 0.982626, 1.02196, 0.719469, -0.698129, 0.47276, 0.808364, 0.365366, -0.519146, -0.765847, -0.432581, 0.913442, 2.2321, -0.519271, 1.12962, -0.545854, 0.968287, 1.01191, 1.21913, 0.872858, -0.602658, 0.637652, -0.363629, -0.532225, 0.939955, 1.34505, 0.440864, 1.08611, -0.37179, 1.04154, -1.5248, 0.783547, 0.759297, 1.01046, -0.370268,…	0.0248525, 0.0210979, 0.0192017, 0.0010622, 0.0010622, 0.0010622, 0.0010622, 0.0010622, 0.0176106, 0.0010622, 0.00189225, 0.018803, 0.00831955, 0.0010622, 0.0010622, 0.0098579, 0.00662194, 0.0010622, 0.0010622, 0.00604751, 0.0010622, 0.00189225, 0.0010622, 0.0010622, 0.00831955, 0.00340389, 0.0176106, 0.0293553, 0.0010622, 0.0010622, 0.0010622, 0.00340389, 0.0010622, 0.0202789, 0.00720813, 0.0010…
GOTERM_MF_FAT	GO:0016769~transferase activity, transferring nitrogenous groups	8	0.437397	0.00561662	F26H9.5, tatn-1, C16A3.10, got-1.2, gcst-1, T25B9.1, T01B11.2, bcat-1, Y44A6D.5	753	20	6451	3.42683	0.933784	0.140001	7.75217	-0.367989, 0.444623, 0.961904, 0.481466, 0.424258, 0.99218, 0.45778, 0.444932, 0.375763	0.040743, 0.0010622, 0.0010622, 0.011819, 0.00189225, 0.0010622, 0.00189225, 0.0010622, 0.0127854
GOTERM_MF_FAT	GO:0000166~nucleotide binding	182	9.95079	0.0107754	ark-1, idh-1, Y51B9A.9, wht-8, pgp-1, let-754, gcy-19, csb-1, orc-1, W02B12.12, mog-5, ZK666.8, D1005.1, ctbp-1, C07H6.4, him-6, dcr-1, T21G5.1, F22G12.5, age-1, F22H10.5, C39H7.1, comp-1, catp-4, C25A8.5, Y23H5B.6, ZC581.2, acdh-5, ZC581.7, C50F4.10, pfk-1.2, mrp-7, fkb-2, sams-5, W01B6.2, arl-3, mrp-4, F33H2.5, acdh-8, F22B3.8, act-1, lsd-1, C10G11.8, nmy-2, C52B11.5, Y65B4A.9, aly-1, T05C12.1,…	753	1340	6451	1.16359	0.994603	0.240305	14.3763	-0.477998, -1.49001, -0.380231, 0.948556, -0.383157, -0.505218, 1.06997, 0.982626, 1.02196, 0.719469, -0.698129, 0.47276, 0.808364, 0.365366, -0.519146, -0.765847, -0.432581, -1.57854, 0.913442, 2.2321, -0.54761, -0.519271, 1.12962, -0.545854, 0.968287, 1.01191, 1.21913, 0.872858, -0.602658, 0.637652, -0.363629, -0.532225, 0.939955, 1.34505, 0.440864, 1.08611, -0.37179, -0.615993, 1.04154, -1.524…	0.0248525, 0.0210979, 0.0192017, 0.0010622, 0.0167955, 0.0010622, 0.0010622, 0.0010622, 0.0010622, 0.0176106, 0.0010622, 0.00189225, 0.018803, 0.00831955, 0.0010622, 0.0010622, 0.0098579, 0.0010622, 0.00662194, 0.0010622, 0.0010622, 0.0010622, 0.00604751, 0.0010622, 0.00189225, 0.0010622, 0.0010622, 0.00831955, 0.00340389, 0.0176106, 0.0293553, 0.0010622, 0.0010622, 0.0010622, 0.00340389, 0.00106…
GOTERM_MF_FAT	GO:0004427~inorganic diphosphatase activity	5	0.273373	0.0142566	csb-1, dct-17, tra-4, nlp-4, vesa-1	753	9	6451	4.75948	0.999013	0.292528	18.5933	0.914674, -0.748606, 1.01398, -0.498781, -0.66382	0.0137446, 0.00340389, 0.0010622, 0.0304483, 0.00189225
GOTERM_MF_FAT	GO:0004129~cytochrome-c oxidase activity	5	0.273373	0.0142566	F29C4.2, cco-1, Y71H2AM.5, tag-174, cco-2	753	9	6451	4.75948	0.999013	0.292528	18.5933	0.498692, 0.326158, 0.328402, 0.426175, 0.421014	0.0010622, 0.0218105, 0.0293553, 0.0010622, 0.0047629
GOTERM_MF_FAT	GO:0016676~oxidoreductase activity, acting on heme group of donors, oxygen as acceptor	5	0.273373	0.0142566	F29C4.2, cco-1, Y71H2AM.5, tag-174, cco-2	753	9	6451	4.75948	0.999013	0.292528	18.5933	0.498692, 0.326158, 0.328402, 0.426175, 0.421014	0.0010622, 0.0218105, 0.0293553, 0.0010622, 0.0047629
GOTERM_MF_FAT	GO:0015002~heme-copper terminal oxidase activity	5	0.273373	0.0142566	F29C4.2, cco-1, Y71H2AM.5, tag-174, cco-2	753	9	6451	4.75948	0.999013	0.292528	18.5933	0.498692, 0.326158, 0.328402, 0.426175, 0.421014	0.0010622, 0.0218105, 0.0293553, 0.0010622, 0.0047629
GOTERM_MF_FAT	GO:0016675~oxidoreductase activity, acting on heme group of donors	5	0.273373	0.0142566	F29C4.2, cco-1, Y71H2AM.5, tag-174, cco-2	753	9	6451	4.75948	0.999013	0.292528	18.5933	0.498692, 0.326158, 0.328402, 0.426175, 0.421014	0.0010622, 0.0218105, 0.0293553, 0.0010622, 0.0047629
GOTERM_MF_FAT	GO:0005506~iron ion binding	41	2.24166	0.0219621	cyp-25A1, cyp-13B1, cyp-34A4, F23B12.1, agmo-1, cyp-13B2, fat-5, hpd-1, R08A2.2, gas-1, dpyd-1, ftn-2, F49E12.9, jmjd-2, mlt-7, cdo-1, Y92H12BL.1, cyp-14A2, aco-1, cyp-13A5, C27B7.6, C23G10.1, F42G8.8, F58G1.3, F49E11.7, rnr-2, cyp-35A3, F53F4.10, cyc-2.2, C34D4.2, gsp-3, cyp-13A12, cco-2, pah-1, rbr-2, cytb-5.1, ZK938.1, C06A1.3, C09H5.7, F52H3.6, Y69E1A.4	753	250	6451	1.405	0.999978	0.399325	27.2499	0.36874, 0.870263, -0.476501, 0.907689, 0.987775, 0.952835, 0.32285, -1.7438, 0.96058, 0.817957, -0.814356, -0.535148, 0.846837, 0.446592, 0.426175, 1.12706, -0.318497, 1.16957, 0.880146, 1.15446, -0.561994, 1.17635, 0.832673, 1.05865, -0.874625, -0.484494, 1.49722, -0.348336, 0.939317, 1.11432, 0.32419, 0.873785, 0.605603, 0.325112, 0.386816, -0.934195, -1.66369, 1.79147, 0.314584	0.0137446, 0.0010622, 0.0210979, 0.0010622, 0.0010622, 0.0010622, 0.0416877, 0.0010622, 0.0010622, 0.0010622, 0.0010622, 0.0390109, 0.040743, 0.0010622, 0.0010622, 0.0273116, 0.0301176, 0.0469603, 0.0123176, 0.0010622, 0.0248525, 0.0265068, 0.047988, 0.0010622, 0.0010622, 0.0280175, 0.0010622, 0.0488326, 0.0167955, 0.0010622, 0.0245095, 0.0202789, 0.0010622, 0.0252571, 0.031006, 0.0103597, 0.0010…
GOTERM_MF_FAT	GO:0004386~helicase activity	17	0.92947	0.0419025	swsn-4, him-6, dcr-1, chd-1, xnp-1, rha-2, C05C10.2, Y23H5B.6, csb-1, T05A12.4, smgl-2, rcq-5, mog-5, chd-3, let-418, mel-46, dna-2, F53H1.1	753	87	6451	1.67402	1	0.608525	45.8408	-0.380231, -0.519271, -0.602658, -0.370268, -0.426151, -0.585655, -0.494436, -0.353987, -0.902099, -0.366617, -0.88637, -0.398674, -0.564186, -0.426595, -0.474476, -0.425466, -0.565438, -0.66382	0.0192017, 0.0010622, 0.00340389, 0.0163586, 0.00189225, 0.0010622, 0.0137446, 0.0176106, 0.0010622, 0.0293553, 0.00267842, 0.0047629, 0.0010622, 0.00936604, 0.0269364, 0.00189225, 0.0010622, 0.00189225
GOTERM_MF_FAT	GO:0030170~pyridoxal phosphate binding	12	0.656096	0.0441985	F26H9.5, tatn-1, C16A3.10, hdl-1, got-1.2, cbs-1, T25B9.1, T01B11.2, tag-38, R12C12.1, cbl-1, Y51H7C.9, hdl-2	753	54	6451	1.90379	1	0.612229	47.6708	0.390921, -0.367989, 0.428844, 0.983634, 0.444623, 0.896101, 0.961904, 0.481466, 0.845634, -0.59486, 0.471287, 0.444932, 0.375763	0.0132856, 0.040743, 0.00189225, 0.0010622, 0.0010622, 0.00410022, 0.0010622, 0.011819, 0.00537895, 0.0184791, 0.0248525, 0.0010622, 0.0127854
GOTERM_MF_FAT	GO:0070279~vitamin B6 binding	12	0.656096	0.0441985	F26H9.5, tatn-1, C16A3.10, hdl-1, got-1.2, cbs-1, T25B9.1, T01B11.2, tag-38, R12C12.1, cbl-1, Y51H7C.9, hdl-2	753	54	6451	1.90379	1	0.612229	47.6708	0.390921, -0.367989, 0.428844, 0.983634, 0.444623, 0.896101, 0.961904, 0.481466, 0.845634, -0.59486, 0.471287, 0.444932, 0.375763	0.0132856, 0.040743, 0.00189225, 0.0010622, 0.0010622, 0.00410022, 0.0010622, 0.011819, 0.00537895, 0.0184791, 0.0248525, 0.0010622, 0.0127854
GOTERM_MF_FAT	GO:0003735~structural constituent of ribosome	24	1.31219	0.0477504	rps-24, rps-23, rps-14, rps-28, rps-15, rps-2, Y50D4A.1, rps-17, rpl-36, rpl-39, rpl-27, rpl-37, ubq-1, rpl-22, rpl-31, F55D12.6, rpl-14, rpl-13, rpl-11.2, rps-9, rps-20, C37A2.7, mrps-18B, mrps-14	753	138	6451	1.48992	1	0.625678	50.3888	0.437586, 0.446539, 1.08839, 0.308533, 0.563263, 0.455192, 0.435937, -0.311595, 0.507554, 0.436464, 0.393425, 0.382706, 0.446537, 3.14398, -0.368278, 0.513097, 0.403347, 0.462151, 0.600886, 0.29474, 0.299669, -0.513803, 0.97266, 0.376325	0.0010622, 0.0419841, 0.0010622, 0.0357269, 0.0010622, 0.0010622, 0.0010622, 0.0329351, 0.0010622, 0.0010622, 0.0427931, 0.0245095, 0.0010622, 0.0123176, 0.0146229, 0.0010622, 0.0047629, 0.00189225, 0.0010622, 0.0493808, 0.0404855, 0.0047629, 0.0010622, 0.00888055

## Sheet: N2 vs hlh-30
Category	Term	Count	%	Pvalue	Genes	List Total	Pop Hits	Pop Total	Fold Enrichment	Bonferroni	Benjamini	FDR	log2.fold_change.	q_value
GOTERM_BP_FAT	GO:0006470~protein amino acid dephosphorylation	13	3.56164	2.02473e-06	C17H12.3, T27A3.5, K09F6.3, C24D10.1, Y113G7C.1, Y39B6A.30, W03F11.4, C15H7.3, ZK354.8, ZK484.7, C17H12.5	139	122	7544	5.78323	0.000619375	0.000619375	0.00271378	0.56158, 1.19789, 0.789172, 0.583049, 0.872246, 0.85658, 1.03485, 0.606556, 0.800274, 0.722837, 0.59514	0.0190465, 0.00352161, 0.0258401, 0.046385, 0.0152515, 0.0305489, 0.0086317, 0.0291265, 0.0131037, 0.020984, 0.00352161
GOTERM_BP_FAT	GO:0016311~dephosphorylation	13	3.56164	3.96829e-06	C17H12.3, T27A3.5, K09F6.3, C24D10.1, Y113G7C.1, Y39B6A.30, W03F11.4, C15H7.3, ZK354.8, ZK484.7, C17H12.5	139	130	7544	5.42734	0.00121356	0.000606965	0.00531871	0.56158, 1.19789, 0.789172, 0.583049, 0.872246, 0.85658, 1.03485, 0.606556, 0.800274, 0.722837, 0.59514	0.0190465, 0.00352161, 0.0258401, 0.046385, 0.0152515, 0.0305489, 0.0086317, 0.0291265, 0.0131037, 0.020984, 0.00352161
GOTERM_BP_FAT	GO:0010171~body morphogenesis	24	6.57534	0.000158081	col-169, his-2, col-168, skr-7, col-157, sox-2, rol-6, col-167, col-180, nspd-5, col-166, sqt-1, dpy-5, col-17, col-139, sdc-3, col-97, col-73, dpy-13, col-38, col-49, col-154, col-125, pad-2	139	554	7544	2.35119	0.0472251	0.0159962	0.211674	1.5337, 1.63062, -0.557801, 2.05904, 0.631304, 1.95949, 1.56169, 0.784343, 2.44231, -0.995774, 1.55662, 1.75567, 1.1571, -0.636154, 1.42166, 1.25033, 0.934351, -0.625943, Inf, 0.489366, 1.26718, 0.987861, 0.880843, 0.943926, 0.830662	0.00352161, 0.00352161, 1, 0.0086317, 0.0152515, 0.00352161, 0.00352161, 0.00352161, 0.00352161, 0.00352161, 0.00352161, 0.00352161, 0.00352161, 0.00352161, 0.00352161, 0.00352161, 0.00352161, 0.00352161, 0.00352161, 0.00352161, 0.00352161, 0.0062318, 0.0258401, 0.00352161, 0.00352161
GOTERM_BP_FAT	GO:0006793~phosphorus metabolic process	26	7.12329	0.000211784	H05L14.1, C35E7.10, C17H12.3, K09F6.3, Y113G7C.1, C39H7.1, W03F11.4, ZK484.7, ZK354.8, C17H12.5, ZK622.1, T27A3.5, C24D10.1, T05A7.6, Y39B6A.30, pmk-2, W02B12.12, pmk-1, C15H7.3, Y38H8A.3, C27D8.1, alg-3, W01B6.2, F33D11.7	139	641	7544	2.20142	0.0627572	0.0160727	0.28349	0.56158, 0.985739, 1.19789, 0.789172, 0.719037, 0.826752, 0.583049, 0.980667, 0.573778, 0.562042, 0.872246, 0.85658, 0.577421, -0.990949, 0.584884, 0.61249, 0.683702, 1.03485, 0.606556, 0.800274, 0.648396, 0.722837, 0.59514	0.0190465, 0.020984, 0.00352161, 0.0258401, 0.00352161, 0.0062318, 0.046385, 0.0391161, 0.0109498, 0.0086317, 0.0152515, 0.0305489, 0.00352161, 0.00352161, 0.0109498, 0.0240701, 0.00352161, 0.0086317, 0.0291265, 0.0131037, 0.0291265, 0.020984, 0.00352161
GOTERM_BP_FAT	GO:0006796~phosphate metabolic process	26	7.12329	0.000211784	H05L14.1, C35E7.10, C17H12.3, K09F6.3, Y113G7C.1, C39H7.1, W03F11.4, ZK484.7, ZK354.8, C17H12.5, ZK622.1, T27A3.5, C24D10.1, T05A7.6, Y39B6A.30, pmk-2, W02B12.12, pmk-1, C15H7.3, Y38H8A.3, C27D8.1, alg-3, W01B6.2, F33D11.7	139	641	7544	2.20142	0.0627572	0.0160727	0.28349	0.56158, 0.985739, 1.19789, 0.789172, 0.719037, 0.826752, 0.583049, 0.980667, 0.573778, 0.562042, 0.872246, 0.85658, 0.577421, -0.990949, 0.584884, 0.61249, 0.683702, 1.03485, 0.606556, 0.800274, 0.648396, 0.722837, 0.59514	0.0190465, 0.020984, 0.00352161, 0.0258401, 0.00352161, 0.0062318, 0.046385, 0.0391161, 0.0109498, 0.0086317, 0.0152515, 0.0305489, 0.00352161, 0.00352161, 0.0109498, 0.0240701, 0.00352161, 0.0086317, 0.0291265, 0.0131037, 0.0291265, 0.020984, 0.00352161
GOTERM_CC_FAT	GO:0031143~pseudopodium	4	1.09589	6.30539e-05	msp-56, msp-81, msp-78, msp-49, msp-142, msp-33, msp-40, msp-152, msp-38, msp-77, msp-76, msp-36	145	5	7670	42.3172	0.00233035	0.00233035	0.0566028	0.565141, 0.722159, 0.449894, 0.683958, 0.499689, 0.37431, 0.663494, 0.522884, 0.738698, 0.625911, 0.543776, 0.730093, 0.694602	0.00352161, 0.00352161, 0.0419177, 0.0109498, 0.020984, 1, 0.00352161, 0.0171487, 0.0378796, 0.0406429, 0.00352161, 0.00352161, 0.00352161
GOTERM_CC_FAT	GO:0005856~cytoskeleton	15	4.10959	7.81088e-05	msp-81, msp-56, msp-78, ifp-1, ifa-1, Y113G7C.1, msp-49, msp-142, msp-33, F36D3.4, F42A9.7, F53B6.4, act-5, C36H8.1, myo-1, msp-40, msp-152, msp-38, msp-77, msp-76, msp-36, W03D8.5, F58E6.5	145	225	7670	3.52644	0.00288596	0.00144402	0.0701132	1.10776, 0.379681, 0.578729, 0.565141, 0.722159, 0.449894, 0.683958, 0.499689, 0.37431, 0.384189, 0.663494, 0.522884, 0.738698, 0.625911, 0.543776, 0.844618, 0.730093, 0.694602, 0.84079, 0.59514, 0.781836, 0.66287, 0.41825, 0.787869	0.0332212, 0.0171487, 0.00352161, 0.00352161, 0.00352161, 0.0419177, 0.0109498, 0.020984, 1, 0.0062318, 0.00352161, 0.0171487, 0.0378796, 0.0406429, 0.00352161, 0.0240701, 0.00352161, 0.00352161, 0.00352161, 0.00352161, 0.00352161, 0.0131037, 0.0062318, 0.0086317
GOTERM_CC_FAT	GO:0042995~cell projection	4	1.09589	0.0215996	msp-56, msp-81, msp-78, msp-49, msp-142, msp-33, msp-40, msp-152, msp-38, msp-77, msp-76, msp-36	145	32	7670	6.61207	0.554226	0.236097	17.8046	0.565141, 0.722159, 0.449894, 0.683958, 0.499689, 0.37431, 0.663494, 0.522884, 0.738698, 0.625911, 0.543776, 0.730093, 0.694602	0.00352161, 0.00352161, 0.0419177, 0.0109498, 0.020984, 1, 0.00352161, 0.0171487, 0.0378796, 0.0406429, 0.00352161, 0.00352161, 0.00352161
GOTERM_MF_FAT	GO:0042302~structural constituent of cuticle	50	13.6986	2.4824e-42	col-169, col-168, col-167, col-176, dpy-5, col-175, col-133, col-62, col-97, col-96, dpy-13, col-60, col-129, col-130, col-63, col-125, col-159, col-157, col-12, col-10, col-166, col-13, col-7, col-162, col-161, col-109, col-71, F41F3.3, col-73, col-65, cut-2, col-150, col-77, col-38, col-154, col-149, col-147, rol-6, col-180, rol-8, sqt-2, sqt-1, col-139, col-141, ram-2, col-142, col-144, col-49…	169	151	6451	12.6396	4.36902e-40	4.36902e-40	3.04621e-39	1.5337, 1.6291, 1.54287, 1.63062, 0.938629, 1.7395, 2.04323, 2.09649, -0.557801, 1.56965, 2.05904, 1.27775, 1.56169, 1.68041, 0.784343, 0.683198, 2.44231, 2.03491, 0.538772, 1.55662, 1.75567, 1.1571, 2.00434, 0.860805, 1.75004, 1.34161, 0.950572, 0.867865, 1.39868, 1.42166, 1.25033, 1.36652, 2.18207, 1.8054, 0.934351, 0.893093, 2.00851, 0.720881, 1.6642, 0.773171, 0.866446, 1.20639, 1.46723, 0.72…	0.00352161, 0.00352161, 0.00352161, 0.00352161, 0.0171487, 0.00352161, 0.00352161, 0.00352161, 1, 0.00352161, 0.0086317, 0.00352161, 0.00352161, 0.00352161, 0.00352161, 0.00352161, 0.00352161, 0.00352161, 0.00352161, 0.00352161, 0.00352161, 0.00352161, 0.00352161, 0.00352161, 0.0419177, 0.00352161, 0.0305489, 0.00352161, 0.00352161, 0.00352161, 0.00352161, 0.00352161, 0.00352161, 0.00352161, 0.00…
GOTERM_MF_FAT	GO:0005198~structural molecule activity	69	18.9041	2.56173e-36	msp-56, col-169, col-168, ifp-1, col-167, Y57G11A.2, col-176, dpy-5, col-175, col-133, col-62, col-97, col-60, dpy-13, col-96, col-129, col-130, F53B6.4, col-63, col-125, W03D8.5, msd-4, C34D4.3, col-159, ssp-16, col-157, col-12, F36D3.4, col-10, col-166, col-13, T06E4.12, col-7, col-162, ssp-34, col-161, col-109, col-71, F41F3.3, col-73, C36H8.1, ssp-10, msp-77, msp-76, col-65, msp-81, msp-78, m…	169	448	6451	5.87911	4.50865e-34	2.25432e-34	3.14356e-33	1.10776, 1.5337, 0.621617, 1.6291, 1.54287, 1.63062, 0.938629, 1.7395, 0.578729, 2.04323, 2.09649, 0.565141, -0.557801, 0.722159, 0.449894, 0.683958, 1.56965, 2.05904, 1.27775, 1.56169, 0.499689, 0.37431, 1.68041, 0.784343, 0.683198, 2.44231, 2.03491, 0.467048, 0.538772, 1.55662, 1.75567, 0.649236, 0.663494, 0.522884, 0.738698, 0.625911, 0.543776, 1.1571, 2.00434, 0.844618, 0.730093, 0.631052, 0.…	0.0332212, 0.00352161, 0.0086317, 0.00352161, 0.00352161, 0.00352161, 0.0171487, 0.00352161, 0.00352161, 0.00352161, 0.00352161, 0.00352161, 1, 0.00352161, 0.0419177, 0.0109498, 0.00352161, 0.0086317, 0.00352161, 0.00352161, 0.020984, 1, 0.00352161, 0.00352161, 0.00352161, 0.00352161, 0.00352161, 0.020984, 0.00352161, 0.00352161, 0.00352161, 0.0305489, 0.00352161, 0.0171487, 0.0378796, 0.0406429,…
GOTERM_MF_FAT	GO:0004721~phosphoprotein phosphatase activity	16	4.38356	2.9816e-05	C17H12.3, K09F6.3, Y113G7C.1, gsp-3, W03F11.4, ZK484.7, ZK354.8, C17H12.5, ZK938.1, T27A3.5, C24D10.1, Y39B6A.30, C15H7.3, F58G1.3	169	169	6451	3.61388	0.00523395	0.0017477	0.0365818	0.56158, 1.00313, 1.19789, 0.789172, 0.583049, 0.536976, 0.761166, 0.872246, 0.85658, 1.03485, 0.606556, 0.800274, 0.722837, 0.59514	0.0190465, 0.00352161, 0.00352161, 0.0258401, 0.046385, 0.00352161, 0.0171487, 0.0152515, 0.0305489, 0.0086317, 0.0291265, 0.0131037, 0.020984, 0.00352161
GOTERM_MF_FAT	GO:0004725~protein tyrosine phosphatase activity	13	3.56164	3.31291e-05	C17H12.3, T27A3.5, K09F6.3, C24D10.1, Y113G7C.1, Y39B6A.30, W03F11.4, C15H7.3, ZK354.8, ZK484.7, C17H12.5	169	113	6451	4.39142	0.00581386	0.00145664	0.040646	0.56158, 1.19789, 0.789172, 0.583049, 0.872246, 0.85658, 1.03485, 0.606556, 0.800274, 0.722837, 0.59514	0.0190465, 0.00352161, 0.0258401, 0.046385, 0.0152515, 0.0305489, 0.0086317, 0.0291265, 0.0131037, 0.020984, 0.00352161
GOTERM_MF_FAT	GO:0016791~phosphatase activity	17	4.65753	0.000160699	C17H12.3, K09F6.3, Y113G7C.1, gsp-3, W03F11.4, ZK354.8, ZK484.7, C17H12.5, ZK938.1, T27A3.5, C24D10.1, Y39B6A.30, C15H7.3, F58G1.3, F44E7.2	169	218	6451	2.97668	0.027889	0.00564109	0.197019	0.56158, 1.00313, 1.19789, 0.789172, 0.583049, 0.536976, 0.761166, 0.872246, 0.85658, 1.03485, 0.606556, 0.800274, -0.578067, 0.722837, 0.59514	0.0190465, 0.00352161, 0.00352161, 0.0258401, 0.046385, 0.00352161, 0.0171487, 0.0152515, 0.0305489, 0.0086317, 0.0291265, 0.0131037, 0.0171487, 0.020984, 0.00352161
GOTERM_MF_FAT	GO:0004197~cysteine-type endopeptidase activity	6	1.64384	0.0182074	cpr-5, clp-6, cpr-1, cpr-3, cpr-4, nep-8	169	59	6451	3.88186	0.960602	0.416672	20.1872	0.858267, 0.78351, -0.610318, -1.18, 0.635567, 0.787615	0.0433893, 0.0109498, 0.00352161, 0.00352161, 0.00352161, 0.0190465

## Sheet: glp-1 vs glp-1mml-1
Category	Term	Count	%	Pvalue	Genes	List Total	Pop Hits	Pop Total	Fold Enrichment	Bonferroni	Benjamini	FDR	log2.fold_change.	q_value
GOTERM_BP_FAT	GO:0055114~oxidation reduction	81	6.5587	1.97079e-21	cyp-25A1, cyp-13B1, F10D7.3, ZK1290.5, idh-1, sod-3, cyp-35B1, dpyd-1, F20D6.11, F49E12.10, F08A8.2, dhs-22, F54D5.7, sodh-1, tyr-1, F39B2.3, fmo-3, fmo-2, fmo-1, dhs-26, gpdh-2, dhs-31, alh-3, cyp-33E1, acdh-6, R12C12.1, C54E4.5, ctl-3, tdo-2, msra-1, cyp-29A4, ctl-2, T25G3.4, cyp-33C8, ZK836.2, ZK829.7, acdh-9, dhs-14, gpx-2, gdh-1, let-721, mtrr-1, cyp-34A4, dhs-2, mdh-2, alh-6, gpdh-1, T22D1.…	540	361	7617	3.16496	1.62984e-18	1.62984e-18	3.03836e-18	-0.528813, -0.798656, 0.412941, -0.859145, -1.91999, -0.527444, 0.320004, -0.645567, -3.2979, 0.749001, 1.27292, 0.565848, 0.640217, 0.39725, -0.577975, 0.627452, 0.57186, -0.314647, 1.34331, 0.526293, -0.411574, -0.58296, -0.98784, -0.799697, -0.690736, -0.373475, -0.314646, 0.47252, -0.869928, -0.49192, -0.442, -0.855543, -0.388386, 0.402661, -0.801665, 0.574681, -0.870941, -0.586481, 0.725361,…	0.00111552, 0.00111552, 0.00293686, 0.00111552, 0.00111552, 0.00111552, 0.0180431, 0.00111552, 0.00111552, 0.0349647, 0.00111552, 0.00111552, 0.00111552, 0.00207796, 0.00111552, 0.00111552, 0.00111552, 0.0387696, 0.00111552, 0.00111552, 0.00456804, 0.00111552, 0.0430355, 0.00111552, 0.00111552, 0.00111552, 0.0400263, 0.00293686, 0.0396, 0.00111552, 0.0169614, 0.00111552, 0.00207796, 0.00111552, 0…
GOTERM_BP_FAT	GO:0006732~coenzyme metabolic process	25	2.02429	2.25536e-09	flu-2, F25B5.6, mocs-1, C44B7.10, alh-3, dlst-1, mdh-2, coq-8, pnk-4, metr-1, K05B2.4, ZK1320.9, icl-1, sucg-1, dao-3, suca-1, pnk-1, hmgr-1, hacd-1, aco-1, cts-1, C17C3.1, Y87G2A.2, W03D8.8, C17C3.3	540	85	7617	4.14869	1.86518e-06	9.32589e-07	3.47707e-06	0.429088, -1.36423, -1.34406, -0.928947, 0.748442, 0.743777, 0.383636, 0.339295, -0.314646, 0.458679, 0.402661, 0.93573, 0.388338, 0.439075, -2.22301, 0.478985, 0.343297, -0.629792, 0.599955, -0.67391, -0.29897, -0.401574, 0.386049, 0.39046	0.0277207, 0.00111552, 0.00111552, 0.00111552, 0.00111552, 0.00111552, 0.00739642, 0.0118124, 0.0400263, 0.00111552, 0.00111552, 0.00111552, 0.0106111, 0.00111552, 0.00111552, 0.00111552, 0.0100566, 0.00111552, 0.00111552, 0.0202969, 0.0258353, 0.00376063, 0.00529145, 0.0476912
GOTERM_BP_FAT	GO:0016053~organic acid biosynthetic process	17	1.37652	9.24594e-07	F26H9.5, mtrr-1, alh-6, metr-1, asns-1, ZC416.6, fat-5, fat-7, F49E12.10, Y62E10A.13, gln-3, W08E12.7, Y48A6B.9, C42C1.11, asns-2, cysl-2, bcat-1, alh-13	540	56	7617	4.28204	0.000764348	0.000254847	0.00142543	-0.546593, 0.749001, 1.27292, 0.748442, 0.57186, -0.890582, -0.442, 0.335458, -0.397609, 0.588103, -0.61526, -0.859183, 0.478091, -1.06205, 1.16242, -1.20693, 0.607841, -1.8264	0.00111552, 0.0349647, 0.00111552, 0.00111552, 0.00111552, 0.00111552, 0.0169614, 0.014121, 0.0332089, 0.00111552, 0.00111552, 0.00111552, 0.0277207, 0.00111552, 0.00111552, 0.0253957, 0.00111552, 0.00111552
GOTERM_BP_FAT	GO:0046394~carboxylic acid biosynthetic process	17	1.37652	9.24594e-07	F26H9.5, mtrr-1, alh-6, metr-1, asns-1, ZC416.6, fat-5, fat-7, F49E12.10, Y62E10A.13, gln-3, W08E12.7, Y48A6B.9, C42C1.11, asns-2, cysl-2, bcat-1, alh-13	540	56	7617	4.28204	0.000764348	0.000254847	0.00142543	-0.546593, 0.749001, 1.27292, 0.748442, 0.57186, -0.890582, -0.442, 0.335458, -0.397609, 0.588103, -0.61526, -0.859183, 0.478091, -1.06205, 1.16242, -1.20693, 0.607841, -1.8264	0.00111552, 0.0349647, 0.00111552, 0.00111552, 0.00111552, 0.00111552, 0.0169614, 0.014121, 0.0332089, 0.00111552, 0.00111552, 0.00111552, 0.0277207, 0.00111552, 0.00111552, 0.0253957, 0.00111552, 0.00111552
GOTERM_BP_FAT	GO:0051186~cofactor metabolic process	26	2.10526	2.18789e-06	flu-2, F25B5.6, mocs-1, C44B7.10, alh-3, dlst-1, mdh-2, coq-8, pnk-4, metr-1, K05B2.4, ZK1320.9, icl-1, sucg-1, dao-3, suca-1, pnk-1, hmgr-1, hacd-1, aco-1, cts-1, Y87G2A.2, C17C3.1, W03D8.8, dhs-14, C17C3.3	540	127	7617	2.88775	0.00180775	0.000452244	0.00337301	0.429088, -1.36423, -1.34406, -0.928947, 0.748442, 0.743777, 0.383636, 0.339295, -0.314646, 0.458679, 0.402661, 0.93573, 0.388338, 0.439075, -2.22301, 0.478985, -0.686703, 0.343297, -0.629792, 0.599955, -0.67391, -0.29897, -0.401574, 0.386049, 0.39046	0.0277207, 0.00111552, 0.00111552, 0.00111552, 0.00111552, 0.00111552, 0.00739642, 0.0118124, 0.0400263, 0.00111552, 0.00111552, 0.00111552, 0.0106111, 0.00111552, 0.00111552, 0.00111552, 0.00111552, 0.0100566, 0.00111552, 0.00111552, 0.0202969, 0.0258353, 0.00376063, 0.00529145, 0.0476912
GOTERM_BP_FAT	GO:0007568~aging	38	3.07692	4.26033e-06	ugt-1, lys-7, lbp-7, sod-3, lam-2, mdl-1, coq-8, cyp-35B1, atp-3, icl-1, fat-7, ftn-1, sbp-1, dao-3, dct-1, dod-3, cln-3.1, sodh-1, stdh-1, pept-1, ins-7, dod-23, dod-17, mtl-2, asah-1, nhx-2, mtl-1, vha-12, spp-1, aqp-1, ges-1, akt-2, cchl-1, dod-24, dod-22, C32H11.9, dod-21, ctl-2, alp-1	540	239	7617	2.24272	0.0035171	0.000704413	0.00656794	0.316253, 0.309779, 1.06129, 0.327038, -0.311688, 0.361963, -0.58296, 0.339295, -0.609307, -0.385619, 0.32937, 4.73442, 1.48199, 0.595578, 0.407659, 4.09125, 1.72017, -1.22795, 0.44692, 1.63068, 0.397021, -0.822967, 0.478985, -0.441704, -0.429599, -0.916214, -1.86705, 1.16242, -2.19837, 0.57287, -0.493375, 0.301451, 0.84972, -2.41796, -0.426192, -0.438347, -0.486885, 0.284273, -0.401574	0.0311736, 0.0262913, 0.00111552, 0.014121, 0.0258353, 0.0180431, 0.00111552, 0.0118124, 0.00111552, 0.00529145, 0.0489391, 0.00111552, 0.00111552, 0.00111552, 0.0320848, 0.00111552, 0.00111552, 0.00111552, 0.0340798, 0.00111552, 0.0135494, 0.00111552, 0.00111552, 0.00111552, 0.0080875, 0.00111552, 0.00111552, 0.00111552, 0.00111552, 0.00111552, 0.00111552, 0.0292807, 0.00111552, 0.00111552, 0.03…
GOTERM_BP_FAT	GO:0010259~multicellular organismal aging	38	3.07692	4.26033e-06	ugt-1, lys-7, lbp-7, sod-3, lam-2, mdl-1, coq-8, cyp-35B1, atp-3, icl-1, fat-7, ftn-1, sbp-1, dao-3, dct-1, dod-3, cln-3.1, sodh-1, stdh-1, pept-1, ins-7, dod-23, dod-17, mtl-2, asah-1, nhx-2, mtl-1, vha-12, spp-1, aqp-1, ges-1, akt-2, cchl-1, dod-24, dod-22, C32H11.9, dod-21, ctl-2, alp-1	540	239	7617	2.24272	0.0035171	0.000704413	0.00656794	0.316253, 0.309779, 1.06129, 0.327038, -0.311688, 0.361963, -0.58296, 0.339295, -0.609307, -0.385619, 0.32937, 4.73442, 1.48199, 0.595578, 0.407659, 4.09125, 1.72017, -1.22795, 0.44692, 1.63068, 0.397021, -0.822967, 0.478985, -0.441704, -0.429599, -0.916214, -1.86705, 1.16242, -2.19837, 0.57287, -0.493375, 0.301451, 0.84972, -2.41796, -0.426192, -0.438347, -0.486885, 0.284273, -0.401574	0.0311736, 0.0262913, 0.00111552, 0.014121, 0.0258353, 0.0180431, 0.00111552, 0.0118124, 0.00111552, 0.00529145, 0.0489391, 0.00111552, 0.00111552, 0.00111552, 0.0320848, 0.00111552, 0.00111552, 0.00111552, 0.0340798, 0.00111552, 0.0135494, 0.00111552, 0.00111552, 0.00111552, 0.0080875, 0.00111552, 0.00111552, 0.00111552, 0.00111552, 0.00111552, 0.00111552, 0.0292807, 0.00111552, 0.00111552, 0.03…
GOTERM_BP_FAT	GO:0008340~determination of adult life span	38	3.07692	4.26033e-06	ugt-1, lys-7, lbp-7, sod-3, lam-2, mdl-1, coq-8, cyp-35B1, atp-3, icl-1, fat-7, ftn-1, sbp-1, dao-3, dct-1, dod-3, cln-3.1, sodh-1, stdh-1, pept-1, ins-7, dod-23, dod-17, mtl-2, asah-1, nhx-2, mtl-1, vha-12, spp-1, aqp-1, ges-1, akt-2, cchl-1, dod-24, dod-22, C32H11.9, dod-21, ctl-2, alp-1	540	239	7617	2.24272	0.0035171	0.000704413	0.00656794	0.316253, 0.309779, 1.06129, 0.327038, -0.311688, 0.361963, -0.58296, 0.339295, -0.609307, -0.385619, 0.32937, 4.73442, 1.48199, 0.595578, 0.407659, 4.09125, 1.72017, -1.22795, 0.44692, 1.63068, 0.397021, -0.822967, 0.478985, -0.441704, -0.429599, -0.916214, -1.86705, 1.16242, -2.19837, 0.57287, -0.493375, 0.301451, 0.84972, -2.41796, -0.426192, -0.438347, -0.486885, 0.284273, -0.401574	0.0311736, 0.0262913, 0.00111552, 0.014121, 0.0258353, 0.0180431, 0.00111552, 0.0118124, 0.00111552, 0.00529145, 0.0489391, 0.00111552, 0.00111552, 0.00111552, 0.0320848, 0.00111552, 0.00111552, 0.00111552, 0.0340798, 0.00111552, 0.0135494, 0.00111552, 0.00111552, 0.00111552, 0.0080875, 0.00111552, 0.00111552, 0.00111552, 0.00111552, 0.00111552, 0.00111552, 0.0292807, 0.00111552, 0.00111552, 0.03…
GOTERM_BP_FAT	GO:0009309~amine biosynthetic process	13	1.05263	2.15996e-05	F26H9.5, mtrr-1, alh-6, asns-1, metr-1, smd-1, Y62E10A.13, odc-1, gln-3, asns-2, bcat-1, cysl-2, alh-13	540	42	7617	4.36601	0.0177045	0.00297275	0.0332949	-0.546593, -0.330373, 1.27292, 0.748442, 0.57186, -0.890582, -0.61526, -0.859183, 0.478091, -1.05771, -1.20693, 0.607841, -1.8264	0.00111552, 0.014121, 0.00111552, 0.00111552, 0.00111552, 0.00111552, 0.00111552, 0.00111552, 0.0277207, 0.00111552, 0.0253957, 0.00111552, 0.00111552
GOTERM_BP_FAT	GO:0008652~cellular amino acid biosynthetic process	11	0.890688	3.29918e-05	gln-3, F26H9.5, mtrr-1, asns-2, alh-6, asns-1, metr-1, cysl-2, bcat-1, alh-13, Y62E10A.13	540	31	7617	5.0052	0.0269158	0.00389022	0.0508513	-0.546593, 1.27292, 0.748442, 0.57186, -0.890582, -0.61526, -0.859183, 0.478091, -1.20693, 0.607841, -1.8264	0.00111552, 0.00111552, 0.00111552, 0.00111552, 0.00111552, 0.00111552, 0.00111552, 0.0277207, 0.0253957, 0.00111552, 0.00111552
GOTERM_BP_FAT	GO:0006084~acetyl-CoA metabolic process	9	0.728745	7.84861e-05	suca-1, C44B7.10, aco-1, cts-1, dlst-1, mdh-2, ZK1320.9, icl-1, sucg-1	540	22	7617	5.77045	0.0628487	0.00808099	0.120933	0.743777, 0.383636, 0.402661, 0.93573, 0.388338, 0.478985, 0.343297, 0.599955, 0.386049	0.00111552, 0.00739642, 0.00111552, 0.00111552, 0.0106111, 0.00111552, 0.0100566, 0.00111552, 0.00529145
GOTERM_BP_FAT	GO:0008610~lipid biosynthetic process	19	1.53846	0.000193485	pssy-1, let-721, F53B1.2, acl-1, ZC416.6, fat-5, gale-1, C14F11.6, fat-7, F49E12.10, F13D11.4, W08E12.7, Y48A6B.9, C42C1.11, asm-2, asm-3, stdh-1, hmgr-1, D1005.1, acl-12	540	100	7617	2.68006	0.14788	0.0176237	0.29788	0.594252, 0.749001, -0.314646, -0.442, -0.388386, 0.335458, -0.397609, -1.56387, 0.588103, -0.822967, -1.06205, 1.16242, -1.87519, -0.470897, 0.360019, 0.904352, -0.845672, -1.58337, -0.604517, 0.355999	0.00111552, 0.0349647, 0.0400263, 0.0169614, 0.00207796, 0.014121, 0.0332089, 0.00111552, 0.00111552, 0.00111552, 0.00111552, 0.00111552, 0.00111552, 0.0169614, 0.00942649, 0.00111552, 0.00111552, 0.00673002, 0.00111552, 0.0268106
GOTERM_BP_FAT	GO:0016052~carbohydrate catabolic process	14	1.1336	0.000270029	C50D2.7, gpdh-2, chil-12, chil-22, mdh-2, Y73F4A.2, gpdh-1, F14B4.2, C54E4.5, hacd-1, lmd-4, C09F9.2, chil-24, ZK836.2	540	61	7617	3.23734	0.20016	0.0220868	0.415493	-1.91999, 0.378935, -0.529009, -1.88394, -0.344357, -0.712608, 0.402661, -0.801665, -0.365906, 0.403649, -2.22301, -0.56188, -0.540659	0.00111552, 0.00673002, 0.00673002, 0.00111552, 0.014667, 0.00111552, 0.00111552, 0.00111552, 0.0186413, 0.00602406, 0.00111552, 0.0253957, 0.0456082
GOTERM_BP_FAT	GO:0046700~heterocycle catabolic process	8	0.647773	0.000293776	tdo-2, haly-1, flu-2, alh-3, C09F9.2, Y73F4A.2, tbh-1, dpyd-1	540	20	7617	5.64222	0.21572	0.0218477	0.451956	-1.88394, -0.855543, 0.439075, 0.403649, 0.895176, -0.29897, 0.940972, -0.541474	0.00111552, 0.00111552, 0.00111552, 0.00602406, 0.00111552, 0.0258353, 0.00111552, 0.00111552
GOTERM_BP_FAT	GO:0009109~coenzyme catabolic process	8	0.647773	0.000414058	suca-1, alh-3, aco-1, cts-1, dlst-1, mdh-2, icl-1, sucg-1	540	21	7617	5.37354	0.290004	0.0281379	0.636449	0.402661, 0.93573, 0.388338, 0.439075, 0.478985, 0.343297, 0.599955, 0.386049	0.00111552, 0.00111552, 0.0106111, 0.00111552, 0.00111552, 0.0100566, 0.00111552, 0.00529145
GOTERM_BP_FAT	GO:0051187~cofactor catabolic process	8	0.647773	0.000414058	suca-1, alh-3, aco-1, cts-1, dlst-1, mdh-2, icl-1, sucg-1	540	21	7617	5.37354	0.290004	0.0281379	0.636449	0.402661, 0.93573, 0.388338, 0.439075, 0.478985, 0.343297, 0.599955, 0.386049	0.00111552, 0.00111552, 0.0106111, 0.00111552, 0.00111552, 0.0100566, 0.00111552, 0.00529145
GOTERM_BP_FAT	GO:0030258~lipid modification	13	1.05263	0.000613974	ugt-47, ugt-1, F08A8.2, ugt-16, ugt-51, ugt-43, ugt-14, ugt-8, F25C8.1, ugt-25, ugt-41, ugt-11, ugt-12	540	58	7617	3.16159	0.39825	0.0383168	0.942384	-0.767358, -0.859145, -0.854976, -0.658723, -1.26006, 0.44692, 2.09707, -0.368055, -0.446557, -0.72696, -3.0616, 0.311363, -0.724915	0.00111552, 0.00111552, 0.00111552, 0.0080875, 0.00111552, 0.0340798, 0.00111552, 0.00456804, 0.00602406, 0.00111552, 0.00111552, 0.0253957, 0.00111552
GOTERM_BP_FAT	GO:0030259~lipid glycosylation	11	0.890688	0.000658738	ugt-47, ugt-1, ugt-16, ugt-51, ugt-43, ugt-14, ugt-8, ugt-25, ugt-41, ugt-11, ugt-12	540	43	7617	3.6084	0.420133	0.0381775	1.01077	-0.767358, -0.854976, -0.658723, -1.26006, 0.44692, 2.09707, -0.368055, -0.446557, -0.72696, -3.0616, 0.311363	0.00111552, 0.00111552, 0.0080875, 0.00111552, 0.0340798, 0.00111552, 0.00456804, 0.00602406, 0.00111552, 0.00111552, 0.0253957
GOTERM_BP_FAT	GO:0006072~glycerol-3-phosphate metabolic process	5	0.404858	0.000730436	C55B6.1, gpdh-2, T25G3.4, gpdh-1, R11F4.1	540	7	7617	10.0754	0.453539	0.0394854	1.1202	-0.798656, -1.91999, -1.6656, -0.801665, 0.662603	0.00111552, 0.00111552, 0.00111552, 0.00111552, 0.00111552
GOTERM_BP_FAT	GO:0006099~tricarboxylic acid cycle	7	0.566802	0.00200818	suca-1, aco-1, cts-1, dlst-1, mdh-2, icl-1, sucg-1	540	20	7617	4.93694	0.810323	0.0986865	3.05159	0.402661, 0.93573, 0.388338, 0.478985, 0.343297, 0.599955, 0.386049	0.00111552, 0.00111552, 0.0106111, 0.00111552, 0.0100566, 0.00111552, 0.00529145
GOTERM_BP_FAT	GO:0009060~aerobic respiration	7	0.566802	0.00200818	suca-1, aco-1, cts-1, dlst-1, mdh-2, icl-1, sucg-1	540	20	7617	4.93694	0.810323	0.0986865	3.05159	0.402661, 0.93573, 0.388338, 0.478985, 0.343297, 0.599955, 0.386049	0.00111552, 0.00111552, 0.0106111, 0.00111552, 0.0100566, 0.00111552, 0.00529145
GOTERM_BP_FAT	GO:0046356~acetyl-CoA catabolic process	7	0.566802	0.00200818	suca-1, aco-1, cts-1, dlst-1, mdh-2, icl-1, sucg-1	540	20	7617	4.93694	0.810323	0.0986865	3.05159	0.402661, 0.93573, 0.388338, 0.478985, 0.343297, 0.599955, 0.386049	0.00111552, 0.00111552, 0.0106111, 0.00111552, 0.0100566, 0.00111552, 0.00529145
GOTERM_BP_FAT	GO:0016054~organic acid catabolic process	9	0.728745	0.00209235	tdo-2, F08A8.2, haly-1, flu-2, gcst-1, F25C8.1, C09F9.2, Y73F4A.2, tbh-1	540	34	7617	3.73382	0.823103	0.0968741	3.17757	-0.859145, -1.88394, -0.855543, 0.403649, 0.505772, -0.724915, -0.29897, 0.940972, -0.541474	0.00111552, 0.00111552, 0.00111552, 0.00602406, 0.00111552, 0.00111552, 0.0258353, 0.00111552, 0.00111552
GOTERM_BP_FAT	GO:0046395~carboxylic acid catabolic process	9	0.728745	0.00209235	tdo-2, F08A8.2, haly-1, flu-2, gcst-1, F25C8.1, C09F9.2, Y73F4A.2, tbh-1	540	34	7617	3.73382	0.823103	0.0968741	3.17757	-0.859145, -1.88394, -0.855543, 0.403649, 0.505772, -0.724915, -0.29897, 0.940972, -0.541474	0.00111552, 0.00111552, 0.00111552, 0.00602406, 0.00111552, 0.00111552, 0.0258353, 0.00111552, 0.00111552
GOTERM_BP_FAT	GO:0006631~fatty acid metabolic process	10	0.809717	0.00369943	W08E12.7, Y48A6B.9, C42C1.11, F08A8.2, acs-2, hacd-1, F25C8.1, ZC416.6, fat-5, fat-7, F49E12.10	540	45	7617	3.13457	0.953351	0.156574	5.55379	-0.859145, 0.749001, -0.442, 0.335458, -0.397609, 0.588103, -2.22301, 2.20503, -1.06205, 1.16242, -0.724915	0.00111552, 0.0349647, 0.0169614, 0.014121, 0.0332089, 0.00111552, 0.00111552, 0.00111552, 0.00111552, 0.00111552, 0.00111552
GOTERM_BP_FAT	GO:0009116~nucleoside metabolic process	8	0.647773	0.00415237	pnk-1, hmgr-1, K02D7.1, cdd-1, R07H5.8, pnk-4, B0228.7, dpyd-1	540	30	7617	3.76148	0.967972	0.165659	6.21359	-1.36423, 0.747073, -0.314646, 0.665408, 0.583356, -0.629792, 0.895176, 1.05647	0.00111552, 0.00111552, 0.0400263, 0.00111552, 0.00111552, 0.00111552, 0.00111552, 0.00111552
GOTERM_BP_FAT	GO:0005976~polysaccharide metabolic process	10	0.809717	0.00431818	chil-12, chil-22, pqn-74, lmd-4, gsy-1, W03F11.1, C39D10.7, chil-24, gale-1, C14F11.6	540	46	7617	3.06643	0.972093	0.163847	6.45405	0.594252, -0.387931, -0.529009, -0.712608, -0.303871, 0.528846, -0.56188, -0.540659, -1.58337, -0.355449	0.00111552, 0.00293686, 0.00673002, 0.00111552, 0.0332089, 0.0106111, 0.0253957, 0.0456082, 0.00673002, 0.00602406
GOTERM_BP_FAT	GO:0009069~serine family amino acid metabolic process	6	0.48583	0.00527502	F26H9.5, got-1.2, gcst-1, T01B11.2, cysl-2, R12C12.1, T09B4.8, Y62E10A.13	540	17	7617	4.97843	0.987399	0.188024	7.83042	0.387311, -0.546593, 0.320004, -0.890582, 0.728622, -0.61526, 0.505772, 0.361633	0.00111552, 0.00111552, 0.0180431, 0.00111552, 0.00111552, 0.00111552, 0.00111552, 0.00673002
GOTERM_BP_FAT	GO:0006414~translational elongation	5	0.404858	0.0054783	eef-1A.2, gfm-1, tufm-1, tsfm-1, tufm-2	540	11	7617	6.41162	0.989359	0.186574	8.12038	0.431529, 0.616074, 0.460496, 0.49584, 0.342227	0.00942649, 0.00111552, 0.00111552, 0.00111552, 0.0244765
GOTERM_BP_FAT	GO:0006637~acyl-CoA metabolic process	5	0.404858	0.0054783	Y87G2A.2, C17C3.1, K05B2.4, W03D8.8, C17C3.3	540	11	7617	6.41162	0.989359	0.186574	8.12038	0.429088, -1.34406, -0.928947, -0.67391	0.0277207, 0.00111552, 0.00111552, 0.0202969
GOTERM_BP_FAT	GO:0009066~aspartate family amino acid metabolic process	5	0.404858	0.0054783	mtrr-1, mthf-1, asns-2, asns-1, metr-1	540	11	7617	6.41162	0.989359	0.186574	8.12038	1.27292, 0.748442, 0.526293, 0.478091, -1.8264	0.00111552, 0.00111552, 0.00111552, 0.0277207, 0.00111552
GOTERM_BP_FAT	GO:0044271~nitrogen compound biosynthetic process	27	2.18623	0.00581163	F26H9.5, F58F12.1, atic-1, let-721, mtrr-1, flu-2, C44B7.12, alh-6, tat-4, smd-1, T22D1.3, atp-3, dpyd-1, Y69A2AR.18, vha-12, pcbd-1, mocs-1, R07H5.8, metr-1, asns-1, Y62E10A.13, odc-1, gln-3, asns-2, cysl-2, bcat-1, alh-13	540	218	7617	1.74702	0.991935	0.189072	8.59399	-0.447119, 0.309779, -0.546593, -0.330373, 0.290331, 1.27292, 0.748442, 0.57186, -0.469955, 0.450853, -0.890582, -0.388386, 0.295495, -0.586481, -0.341873, 0.583356, -0.61526, -0.859183, 0.478091, -1.05771, 0.301451, 0.895176, -1.20693, 0.607841, -0.29897, -1.8264, 0.39046	0.00207796, 0.0262913, 0.00111552, 0.014121, 0.0426588, 0.00111552, 0.00111552, 0.00111552, 0.00111552, 0.0080875, 0.00111552, 0.00207796, 0.0434094, 0.00111552, 0.0324818, 0.00111552, 0.00111552, 0.00111552, 0.0277207, 0.00111552, 0.0292807, 0.00111552, 0.0253957, 0.00111552, 0.0258353, 0.00111552, 0.0476912
GOTERM_BP_FAT	GO:0009410~response to xenobiotic stimulus	4	0.323887	0.00599496	cyp-35A3, cyp-35C1, cyp-35A4, cyp-35A2	540	6	7617	9.4037	0.993076	0.187141	8.85352	-0.710443, -0.771399, -0.600636, -0.522421	0.00111552, 0.00111552, 0.00111552, 0.00111552
GOTERM_BP_FAT	GO:0009063~cellular amino acid catabolic process	7	0.566802	0.00677958	tdo-2, haly-1, flu-2, gcst-1, C09F9.2, Y73F4A.2, tbh-1	540	25	7617	3.94956	0.996396	0.20151	9.95643	-1.88394, -0.855543, 0.403649, 0.505772, -0.29897, 0.940972, -0.541474	0.00111552, 0.00111552, 0.00602406, 0.00111552, 0.0258353, 0.00111552, 0.00111552
GOTERM_BP_FAT	GO:0019751~polyol metabolic process	6	0.48583	0.00688607	C55B6.1, gpdh-2, T25G3.4, gpdh-1, R11F4.1, C54E4.5	540	18	7617	4.70185	0.996702	0.197311	10.1051	-0.798656, -1.91999, -1.6656, -0.801665, -0.365906, 0.662603	0.00111552, 0.00111552, 0.00111552, 0.00111552, 0.0186413, 0.00111552
GOTERM_BP_FAT	GO:0006839~mitochondrial transport	5	0.404858	0.00776347	tin-13, tin-10, dif-1, ddp-1, C34C12.8	540	12	7617	5.87731	0.998412	0.212365	11.3218	0.3472, 0.410436, 0.636941, 0.434897, -0.3735	0.0335922, 0.00456804, 0.00111552, 0.0164397, 0.00456804
GOTERM_BP_FAT	GO:0006091~generation of precursor metabolites and energy	17	1.37652	0.0093701	C50D2.7, F58F12.1, let-721, vha-12, F10D7.3, dlst-1, mdh-2, F14B4.2, atp-3, icl-1, sucg-1, suca-1, aco-1, cts-1, gsy-1, ZK836.2, Y69A2AR.18	540	119	7617	2.01508	0.999584	0.242747	13.5098	0.309779, 0.378935, 0.290331, -0.344357, -0.303871, -0.388386, 0.402661, 0.93573, 0.295495, 0.388338, 0.478985, 0.343297, 0.301451, 0.599955, 0.386049	0.0262913, 0.00673002, 0.0426588, 0.014667, 0.0332089, 0.00207796, 0.00111552, 0.00111552, 0.0434094, 0.0106111, 0.00111552, 0.0100566, 0.0292807, 0.00111552, 0.00529145
GOTERM_BP_FAT	GO:0006760~folic acid and derivative metabolic process	4	0.323887	0.00994336	dao-3, F25B5.6, alh-3, metr-1	540	7	7617	8.06032	0.999742	0.247968	14.2783	0.748442, 0.458679, 0.439075, -0.401574	0.00111552, 0.00111552, 0.00111552, 0.00376063
GOTERM_BP_FAT	GO:0045927~positive regulation of growth	154	12.4696	0.0107662	F59B1.8, col-169, tsn-1, col-168, col-170, ifp-1, C14C10.4, col-167, lam-2, let-754, tat-4, ptr-12, atp-3, mrps-31, nhr-6, gsto-1, C31B8.7, ptr-11, T12D8.5, ptr-20, sbp-1, C53C9.2, mfn-1, col-101, M04B2.4, mrps-34, grd-4, ifd-2, szy-2, tsfm-1, C14B1.3, phb-2, grd-5, tomm-22, cox-15, col-166, cchl-1, ZK899.2, abce-1, ptr-1, Y110A7A.19, ZK550.3, B0361.9, fib-1, tdo-2, T01G5.1, W01A11.1, nekl-2, mrp…	540	1840	7617	1.18057	0.999871	0.257994	15.3701	0.308008, 0.437174, 0.447655, 0.431529, -0.279359, -1.36423, -1.02142, -0.542146, 0.427306, -0.476262, -0.476704, 0.409657, -1.64937, 0.388341, 0.309779, 0.387311, 0.380824, 0.453075, 0.391191, 0.427275, 0.339922, -0.859244, 0.401402, 0.290331, -1.06123, 0.574007, 0.400281, 0.616074, -0.548636, 0.396179, 0.57186, -0.373359, -0.469955, -0.314647, -1.52102, 0.327038, 0.526293, -0.712608, 0.637076, …	0.0349647, 0.00293686, 0.00293686, 0.00942649, 0.0472716, 0.00111552, 0.00111552, 0.00529145, 0.00456804, 0.00673002, 0.0213316, 0.00293686, 0.00111552, 0.0234487, 0.0262913, 0.00111552, 0.00942649, 0.0311736, 0.00739642, 0.00207796, 0.014121, 0.00111552, 0.00207796, 0.0426588, 0.00111552, 0.00111552, 0.00207796, 0.00111552, 0.00111552, 0.00942649, 0.00111552, 0.0320848, 0.00111552, 0.0387696, 0.…
GOTERM_BP_FAT	GO:0006030~chitin metabolic process	7	0.566802	0.0120413	chil-12, chil-22, pqn-74, lmd-4, W03F11.1, C39D10.7, chil-24	540	28	7617	3.52639	0.999955	0.276157	17.0363	-0.387931, -0.529009, -0.712608, 0.528846, -0.56188, -0.540659, -0.355449	0.00293686, 0.00673002, 0.00111552, 0.0106111, 0.0253957, 0.0456082, 0.00602406
GOTERM_BP_FAT	GO:0009119~ribonucleoside metabolic process	6	0.48583	0.0137153	pnk-1, hmgr-1, cdd-1, R07H5.8, pnk-4, dpyd-1	540	21	7617	4.03016	0.999989	0.300164	19.1773	-1.36423, -0.314646, 0.583356, -0.629792, 0.895176, 1.05647	0.00111552, 0.0400263, 0.00111552, 0.00111552, 0.00111552, 0.00111552
GOTERM_BP_FAT	GO:0000096~sulfur amino acid metabolic process	5	0.404858	0.0140192	mtrr-1, got-1.2, mthf-1, metr-1, T01B11.2, cysl-2, T09B4.8	540	14	7617	5.0377	0.999992	0.297996	19.5604	0.387311, 1.27292, 0.748442, 0.526293, -0.890582, 0.728622, 0.361633	0.00111552, 0.00111552, 0.00111552, 0.00111552, 0.00111552, 0.00111552, 0.00673002
GOTERM_BP_FAT	GO:0009310~amine catabolic process	7	0.566802	0.0142992	tdo-2, haly-1, flu-2, gcst-1, C09F9.2, Y73F4A.2, tbh-1	540	29	7617	3.40479	0.999993	0.295537	19.9119	-1.88394, -0.855543, 0.403649, 0.505772, -0.29897, 0.940972, -0.541474	0.00111552, 0.00111552, 0.00602406, 0.00111552, 0.0258353, 0.00111552, 0.00111552
GOTERM_BP_FAT	GO:0055085~transmembrane transport	12	0.97166	0.015725	T09B4.9, F58F12.1, vha-12, hmit-1.1, tin-13, tin-10, ddp-1, F45G2.8, sec-61, atp-3, C34C12.8, Y69A2AR.18	540	75	7617	2.25689	0.999998	0.312375	21.6793	0.309779, 0.380824, 0.3472, 0.290331, 0.410436, 0.636941, 0.434897, 0.45808, 0.295495, 0.394514, -1.42413, 0.301451	0.0262913, 0.00942649, 0.0335922, 0.0426588, 0.00456804, 0.00111552, 0.0164397, 0.00529145, 0.0434094, 0.00207796, 0.00111552, 0.0292807
GOTERM_BP_FAT	GO:0015980~energy derivation by oxidation of organic compounds	8	0.647773	0.0157709	suca-1, aco-1, cts-1, dlst-1, gsy-1, mdh-2, icl-1, sucg-1	540	38	7617	2.96959	0.999998	0.305928	21.7355	-0.303871, 0.402661, 0.93573, 0.388338, 0.478985, 0.343297, 0.599955, 0.386049	0.0332089, 0.00111552, 0.00111552, 0.0106111, 0.00111552, 0.0100566, 0.00111552, 0.00529145
GOTERM_BP_FAT	GO:0046164~alcohol catabolic process	8	0.647773	0.0157709	C50D2.7, gpdh-2, hacd-1, mdh-2, ZK836.2, gpdh-1, F14B4.2, C54E4.5	540	38	7617	2.96959	0.999998	0.305928	21.7355	-1.91999, 0.378935, -0.344357, 0.402661, -0.801665, -0.365906, -2.22301	0.00111552, 0.00673002, 0.014667, 0.00111552, 0.00111552, 0.0186413, 0.00111552
GOTERM_BP_FAT	GO:0006071~glycerol metabolic process	5	0.404858	0.0180695	C55B6.1, gpdh-2, T25G3.4, gpdh-1, R11F4.1	540	15	7617	4.70185	1	0.334736	24.5066	-0.798656, -1.91999, -1.6656, -0.801665, 0.662603	0.00111552, 0.00111552, 0.00111552, 0.00111552, 0.00111552
GOTERM_BP_FAT	GO:0019400~alditol metabolic process	5	0.404858	0.0180695	C55B6.1, gpdh-2, T25G3.4, gpdh-1, R11F4.1	540	15	7617	4.70185	1	0.334736	24.5066	-0.798656, -1.91999, -1.6656, -0.801665, 0.662603	0.00111552, 0.00111552, 0.00111552, 0.00111552, 0.00111552
GOTERM_BP_FAT	GO:0009108~coenzyme biosynthetic process	8	0.647773	0.0180859	dao-3, flu-2, pnk-1, F25B5.6, mocs-1, coq-8, pnk-4, metr-1	540	39	7617	2.89345	1	0.327806	24.526	-1.36423, 0.748442, 0.339295, 0.458679, -0.629792, -0.29897, -0.401574, 0.39046	0.00111552, 0.00111552, 0.0118124, 0.00111552, 0.00111552, 0.0258353, 0.00376063, 0.0476912
GOTERM_BP_FAT	GO:0044275~cellular carbohydrate catabolic process	8	0.647773	0.0180859	C50D2.7, gpdh-2, hacd-1, mdh-2, ZK836.2, gpdh-1, F14B4.2, C54E4.5	540	39	7617	2.89345	1	0.327806	24.526	-1.91999, 0.378935, -0.344357, 0.402661, -0.801665, -0.365906, -2.22301	0.00111552, 0.00673002, 0.014667, 0.00111552, 0.00111552, 0.0186413, 0.00111552
GOTERM_BP_FAT	GO:0045333~cellular respiration	7	0.566802	0.0196662	suca-1, aco-1, cts-1, dlst-1, mdh-2, icl-1, sucg-1	540	31	7617	3.18513	1	0.343727	26.3771	0.402661, 0.93573, 0.388338, 0.478985, 0.343297, 0.599955, 0.386049	0.00111552, 0.00111552, 0.0106111, 0.00111552, 0.0100566, 0.00111552, 0.00529145
GOTERM_BP_FAT	GO:0006022~aminoglycan metabolic process	7	0.566802	0.0228036	chil-12, chil-22, pqn-74, lmd-4, W03F11.1, C39D10.7, chil-24	540	32	7617	3.08559	1	0.379309	29.927	-0.387931, -0.529009, -0.712608, 0.528846, -0.56188, -0.540659, -0.355449	0.00293686, 0.00673002, 0.00111552, 0.0106111, 0.0253957, 0.0456082, 0.00602406
GOTERM_BP_FAT	GO:0006633~fatty acid biosynthetic process	6	0.48583	0.0240523	W08E12.7, Y48A6B.9, C42C1.11, ZC416.6, fat-5, fat-7, F49E12.10	540	24	7617	3.52639	1	0.388036	31.2948	0.749001, -0.442, 0.335458, -0.397609, 0.588103, -1.06205, 1.16242	0.0349647, 0.0169614, 0.014121, 0.0332089, 0.00111552, 0.00111552, 0.00111552
GOTERM_BP_FAT	GO:0040008~regulation of growth	155	12.5506	0.0266391	F59B1.8, col-169, tsn-1, col-168, col-170, ifp-1, C14C10.4, col-167, lam-2, let-754, tat-4, ptr-12, atp-3, mrps-31, nhr-6, gsto-1, C31B8.7, ptr-11, T12D8.5, ptr-20, sbp-1, C53C9.2, mfn-1, col-101, M04B2.4, mrps-34, grd-4, ifd-2, szy-2, tsfm-1, C14B1.3, phb-2, grd-5, tomm-22, cox-15, col-166, cchl-1, ZK899.2, abce-1, ptr-1, Y110A7A.19, ZK550.3, B0361.9, fib-1, tdo-2, T01G5.1, W01A11.1, nekl-2, mrp…	540	1902	7617	1.14951	1	0.412365	34.0493	0.308008, 0.437174, 0.447655, 0.431529, -0.279359, -1.36423, -1.02142, -0.542146, 0.427306, -0.476262, -0.476704, 0.409657, -1.64937, 0.388341, 0.309779, 0.387311, 0.380824, 0.453075, 0.391191, 0.427275, 0.339922, -0.859244, 0.401402, 0.290331, -1.06123, 0.574007, 0.400281, 0.616074, -0.548636, 0.396179, 0.57186, -0.373359, -0.469955, -0.314647, -1.52102, 0.327038, 0.526293, -0.712608, 0.637076, …	0.0349647, 0.00293686, 0.00293686, 0.00942649, 0.0472716, 0.00111552, 0.00111552, 0.00529145, 0.00456804, 0.00673002, 0.0213316, 0.00293686, 0.00111552, 0.0234487, 0.0262913, 0.00111552, 0.00942649, 0.0311736, 0.00739642, 0.00207796, 0.014121, 0.00111552, 0.00207796, 0.0426588, 0.00111552, 0.00111552, 0.00207796, 0.00111552, 0.00111552, 0.00942649, 0.00111552, 0.0320848, 0.00111552, 0.0387696, 0.…
GOTERM_BP_FAT	GO:0046174~polyol catabolic process	3	0.242915	0.0272468	gpdh-2, gpdh-1, C54E4.5	540	4	7617	10.5792	1	0.412158	34.6813	-1.91999, -0.801665, -0.365906	0.00111552, 0.00111552, 0.0186413
GOTERM_BP_FAT	GO:0070585~protein localization in mitochondrion	4	0.323887	0.0290617	tin-13, tin-10, ddp-1, C34C12.8	540	10	7617	5.64222	1	0.425538	36.5351	0.3472, 0.410436, 0.636941, 0.434897	0.0335922, 0.00456804, 0.00111552, 0.0164397
GOTERM_BP_FAT	GO:0009067~aspartate family amino acid biosynthetic process	4	0.323887	0.0290617	mtrr-1, asns-2, asns-1, metr-1	540	10	7617	5.64222	1	0.425538	36.5351	1.27292, 0.748442, 0.478091, -1.8264	0.00111552, 0.00111552, 0.0277207, 0.00111552
GOTERM_BP_FAT	GO:0006626~protein targeting to mitochondrion	4	0.323887	0.0290617	tin-13, tin-10, ddp-1, C34C12.8	540	10	7617	5.64222	1	0.425538	36.5351	0.3472, 0.410436, 0.636941, 0.434897	0.0335922, 0.00456804, 0.00111552, 0.0164397
GOTERM_BP_FAT	GO:0019637~organophosphate metabolic process	11	0.890688	0.034644	C55B6.1, pssy-1, gpdh-2, asm-2, F53B1.2, asm-3, T25G3.4, acl-1, gpdh-1, R11F4.1, acl-12	540	74	7617	2.09677	1	0.476894	41.9333	-0.798656, -1.91999, -1.6656, -0.801665, -1.56387, -0.470897, 0.662603, 0.360019, 0.904352, -0.604517, 0.355999	0.00111552, 0.00111552, 0.00111552, 0.00111552, 0.00111552, 0.0169614, 0.00111552, 0.00942649, 0.00111552, 0.00111552, 0.0268106
GOTERM_BP_FAT	GO:0006979~response to oxidative stress	7	0.566802	0.0386563	ctl-3, ctl-2, gpx-5, skpo-1, gpx-2, gpx-3	540	36	7617	2.74275	1	0.507747	45.5446	-0.577975, -0.435906, -0.58296, -0.98784, -0.332004, 0.582952	0.00111552, 0.00111552, 0.00111552, 0.0430355, 0.0208175, 0.00111552
GOTERM_BP_FAT	GO:0045039~protein import into mitochondrial inner membrane	3	0.242915	0.0433025	tin-13, tin-10, ddp-1	540	5	7617	8.46333	1	0.541103	49.4637	0.3472, 0.410436, 0.434897	0.0335922, 0.00456804, 0.0164397
GOTERM_BP_FAT	GO:0007007~inner mitochondrial membrane organization	3	0.242915	0.0433025	tin-13, tin-10, ddp-1	540	5	7617	8.46333	1	0.541103	49.4637	0.3472, 0.410436, 0.434897	0.0335922, 0.00456804, 0.0164397
GOTERM_BP_FAT	GO:0007006~mitochondrial membrane organization	3	0.242915	0.0433025	tin-13, tin-10, ddp-1	540	5	7617	8.46333	1	0.541103	49.4637	0.3472, 0.410436, 0.434897	0.0335922, 0.00456804, 0.0164397
GOTERM_BP_FAT	GO:0009075~histidine family amino acid metabolic process	4	0.323887	0.0479528	haly-1, C09F9.2, Y73F4A.2, tbh-1	540	12	7617	4.70185	1	0.571152	53.121	-1.88394, 0.403649, 0.940972, -0.541474	0.00111552, 0.00602406, 0.00111552, 0.00111552
GOTERM_BP_FAT	GO:0046128~purine ribonucleoside metabolic process	4	0.323887	0.0479528	pnk-1, hmgr-1, R07H5.8, pnk-4	540	12	7617	4.70185	1	0.571152	53.121	-1.36423, -0.314646, 0.583356, -0.629792	0.00111552, 0.0400263, 0.00111552, 0.00111552
GOTERM_BP_FAT	GO:0006548~histidine catabolic process	4	0.323887	0.0479528	haly-1, C09F9.2, Y73F4A.2, tbh-1	540	12	7617	4.70185	1	0.571152	53.121	-1.88394, 0.403649, 0.940972, -0.541474	0.00111552, 0.00602406, 0.00111552, 0.00111552
GOTERM_BP_FAT	GO:0042278~purine nucleoside metabolic process	4	0.323887	0.0479528	pnk-1, hmgr-1, R07H5.8, pnk-4	540	12	7617	4.70185	1	0.571152	53.121	-1.36423, -0.314646, 0.583356, -0.629792	0.00111552, 0.0400263, 0.00111552, 0.00111552
GOTERM_BP_FAT	GO:0006547~histidine metabolic process	4	0.323887	0.0479528	haly-1, C09F9.2, Y73F4A.2, tbh-1	540	12	7617	4.70185	1	0.571152	53.121	-1.88394, 0.403649, 0.940972, -0.541474	0.00111552, 0.00602406, 0.00111552, 0.00111552
GOTERM_BP_FAT	GO:0009077~histidine family amino acid catabolic process	4	0.323887	0.0479528	haly-1, C09F9.2, Y73F4A.2, tbh-1	540	12	7617	4.70185	1	0.571152	53.121	-1.88394, 0.403649, 0.940972, -0.541474	0.00111552, 0.00602406, 0.00111552, 0.00111552
GOTERM_BP_FAT	GO:0007005~mitochondrion organization	5	0.404858	0.0485053	tin-13, tin-10, ddp-1, gfm-1, C34C12.8	540	20	7617	3.52639	1	0.567931	53.5386	0.3472, 0.616074, 0.410436, 0.636941, 0.434897	0.0335922, 0.00111552, 0.00456804, 0.00111552, 0.0164397
GOTERM_CC_FAT	GO:0005739~mitochondrion	46	3.7247	7.23725e-14	F58F12.1, T09B4.9, let-721, sod-3, ddp-1, mdh-2, tomm-20, alh-6, let-754, F20D6.11, alh-8, mrps-30, dct-1, suca-1, F54D5.7, mfn-1, mrps-7, F45G2.8, gfm-1, C16A3.10, phb-2, dap-3, phb-1, mrps-9, timm-23, hsp-6, cchl-1, ZC416.6, R07E3.4, mrpl-11, cri-3, sucg-1, mrps-10, Y48A6B.9, F13E9.13, tin-13, tin-10, dif-1, T25G3.4, mrps-18C, cts-1, ZK836.2, F25B4.7, C34C12.8, mrps-5, mrps-14	508	199	7742	3.52285	8.39684e-12	8.39684e-12	8.25895e-11	0.352212, -0.798656, 0.389524, 0.380824, 0.3472, 0.391191, 0.401402, 0.290331, 0.438012, 0.565848, 0.39725, 0.616074, 0.57186, 0.637076, 0.361963, 0.37266, 0.410436, 0.569871, 0.636941, 0.371914, 0.375562, 0.514912, -0.442, 0.425288, 0.40869, -0.388386, 0.402661, 0.45593, 0.93573, 0.434897, 0.45808, 0.388338, 0.702514, 0.588103, -0.3735, 0.436726, 0.345986, 0.477811, 0.501846, -0.487948, 0.369291…	0.0112611, 0.00111552, 0.00602406, 0.00942649, 0.0335922, 0.00739642, 0.00207796, 0.0426588, 0.00376063, 0.00111552, 0.00207796, 0.00111552, 0.00111552, 0.00111552, 0.0180431, 0.0135494, 0.00456804, 0.00111552, 0.00111552, 0.0277207, 0.0158615, 0.00111552, 0.0169614, 0.0378979, 0.00293686, 0.00207796, 0.00111552, 0.00111552, 0.00111552, 0.0164397, 0.00529145, 0.0106111, 0.00376063, 0.00111552, 0.…
GOTERM_CC_FAT	GO:0044429~mitochondrial part	29	2.34818	1.98406e-08	T09B4.9, F58F12.1, let-721, ddp-1, sod-3, mdh-2, alh-6, tomm-20, let-754, F20D6.11, dct-1, F54D5.7, mfn-1, F45G2.8, C16A3.10, phb-2, dap-3, phb-1, timm-23, cchl-1, ZC416.6, R07E3.4, cri-3, tin-13, dif-1, tin-10, cts-1, F25B4.7, C34C12.8	508	132	7742	3.34822	2.3015e-06	1.15075e-06	2.26358e-05	0.352212, 0.389524, 0.380824, 0.3472, 0.401402, 0.290331, 0.438012, 0.565848, 0.57186, 0.361963, 0.37266, 0.410436, 0.569871, 0.636941, 0.40869, -0.388386, 0.402661, 0.45593, 0.93573, 0.434897, 0.45808, 0.588103, -0.3735, 0.501846, -0.487948, 0.369291, -0.426192, -0.486885, -1.97021	0.0112611, 0.00602406, 0.00942649, 0.0335922, 0.00207796, 0.0426588, 0.00376063, 0.00111552, 0.00111552, 0.0180431, 0.0135494, 0.00456804, 0.00111552, 0.00111552, 0.00293686, 0.00207796, 0.00111552, 0.00111552, 0.00111552, 0.0164397, 0.00529145, 0.00111552, 0.00456804, 0.00376063, 0.00111552, 0.0169614, 0.0316311, 0.00293686, 0.00111552
GOTERM_CC_FAT	GO:0005740~mitochondrial envelope	19	1.53846	3.55933e-05	F58F12.1, T09B4.9, let-721, phb-2, phb-1, ddp-1, timm-23, tomm-20, cchl-1, let-754, R07E3.4, F20D6.11, dct-1, tin-13, mfn-1, dif-1, tin-10, F45G2.8, F25B4.7	508	95	7742	3.04803	0.00412038	0.00137535	0.0406002	0.352212, 0.389524, 0.380824, 0.3472, 0.401402, 0.290331, 0.361963, 0.37266, 0.410436, -0.388386, 0.45593, 0.434897, 0.45808, -0.3735, 0.501846, -0.487948, 0.369291, -0.426192, -1.97021	0.0112611, 0.00602406, 0.00942649, 0.0335922, 0.00207796, 0.0426588, 0.0180431, 0.0135494, 0.00456804, 0.00207796, 0.00111552, 0.0164397, 0.00529145, 0.00456804, 0.00376063, 0.00111552, 0.0169614, 0.0316311, 0.00111552
GOTERM_CC_FAT	GO:0031966~mitochondrial membrane	18	1.45749	8.12839e-05	F58F12.1, T09B4.9, let-721, phb-2, phb-1, ddp-1, timm-23, tomm-20, cchl-1, R07E3.4, F20D6.11, dct-1, tin-13, mfn-1, dif-1, tin-10, F45G2.8, F25B4.7	508	92	7742	2.98177	0.009385	0.00235455	0.0926962	0.352212, 0.389524, 0.380824, 0.3472, 0.401402, 0.290331, 0.361963, 0.37266, 0.410436, -0.388386, 0.434897, 0.45808, -0.3735, 0.501846, -0.487948, 0.369291, -0.426192, -1.97021	0.0112611, 0.00602406, 0.00942649, 0.0335922, 0.00207796, 0.0426588, 0.0180431, 0.0135494, 0.00456804, 0.00207796, 0.0164397, 0.00529145, 0.00456804, 0.00376063, 0.00111552, 0.0169614, 0.0316311, 0.00111552
GOTERM_CC_FAT	GO:0005743~mitochondrial inner membrane	16	1.29555	9.7439e-05	F58F12.1, T09B4.9, let-721, phb-2, phb-1, ddp-1, timm-23, cchl-1, R07E3.4, F20D6.11, tin-13, mfn-1, dif-1, tin-10, F45G2.8, F25B4.7	508	76	7742	3.20845	0.0112398	0.00225814	0.11111	0.352212, 0.389524, 0.380824, 0.3472, 0.401402, 0.290331, 0.361963, 0.37266, 0.410436, -0.388386, 0.434897, 0.45808, -0.3735, 0.501846, -0.487948, -1.97021	0.0112611, 0.00602406, 0.00942649, 0.0335922, 0.00207796, 0.0426588, 0.0180431, 0.0135494, 0.00456804, 0.00207796, 0.0164397, 0.00529145, 0.00456804, 0.00376063, 0.00111552, 0.00111552
GOTERM_CC_FAT	GO:0019866~organelle inner membrane	16	1.29555	0.000113874	F58F12.1, T09B4.9, let-721, phb-2, phb-1, ddp-1, timm-23, cchl-1, R07E3.4, F20D6.11, tin-13, mfn-1, dif-1, tin-10, F45G2.8, F25B4.7	508	77	7742	3.16679	0.0131233	0.00219927	0.12984	0.352212, 0.389524, 0.380824, 0.3472, 0.401402, 0.290331, 0.361963, 0.37266, 0.410436, -0.388386, 0.434897, 0.45808, -0.3735, 0.501846, -0.487948, -1.97021	0.0112611, 0.00602406, 0.00942649, 0.0335922, 0.00207796, 0.0426588, 0.0180431, 0.0135494, 0.00456804, 0.00207796, 0.0164397, 0.00529145, 0.00456804, 0.00376063, 0.00111552, 0.00111552
GOTERM_CC_FAT	GO:0031975~envelope	22	1.78138	0.000150633	F58F12.1, T09B4.9, let-721, phb-2, phb-1, ddp-1, timm-23, tomm-20, cchl-1, let-754, R07E3.4, F20D6.11, F47A4.5, dct-1, tin-13, mfn-1, dif-1, tin-10, F45G2.8, gstk-1, F25B4.7, lem-3	508	134	7742	2.50212	0.017323	0.00249329	0.17172	0.352212, 0.389524, 0.380824, 0.3472, -0.540569, 0.401402, 0.290331, -0.312653, 0.361963, 0.37266, 0.410436, -0.388386, 0.45593, 0.434897, 0.45808, -0.3735, 0.501846, -0.487948, 0.369291, -0.426192, -0.392968, -1.97021	0.0112611, 0.00602406, 0.00942649, 0.0335922, 0.00111552, 0.00207796, 0.0426588, 0.0408085, 0.0180431, 0.0135494, 0.00456804, 0.00207796, 0.00111552, 0.0164397, 0.00529145, 0.00456804, 0.00376063, 0.00111552, 0.0169614, 0.0316311, 0.0218985, 0.00111552
GOTERM_CC_FAT	GO:0031967~organelle envelope	20	1.61943	0.000240586	F58F12.1, T09B4.9, let-721, phb-2, phb-1, ddp-1, timm-23, tomm-20, cchl-1, let-754, R07E3.4, F20D6.11, dct-1, tin-13, mfn-1, dif-1, tin-10, F45G2.8, F25B4.7, lem-3	508	119	7742	2.56137	0.0275254	0.00348284	0.274137	0.352212, 0.389524, 0.380824, 0.3472, -0.540569, 0.401402, 0.290331, 0.361963, 0.37266, 0.410436, -0.388386, 0.45593, 0.434897, 0.45808, -0.3735, 0.501846, -0.487948, 0.369291, -0.426192, -1.97021	0.0112611, 0.00602406, 0.00942649, 0.0335922, 0.00111552, 0.00207796, 0.0426588, 0.0180431, 0.0135494, 0.00456804, 0.00207796, 0.00111552, 0.0164397, 0.00529145, 0.00456804, 0.00376063, 0.00111552, 0.0169614, 0.0316311, 0.00111552
GOTERM_CC_FAT	GO:0005759~mitochondrial matrix	10	0.809717	0.000606377	C16A3.10, F54D5.7, dap-3, cts-1, sod-3, mdh-2, alh-6, ZC416.6, C34C12.8, cri-3	508	38	7742	4.01057	0.0679428	0.00778742	0.689626	0.438012, 0.565848, 0.57186, 0.569871, 0.636941, 0.40869, 0.402661, 0.93573, 0.588103, -0.486885	0.00376063, 0.00111552, 0.00111552, 0.00111552, 0.00111552, 0.00293686, 0.00111552, 0.00111552, 0.00111552, 0.00293686
GOTERM_CC_FAT	GO:0031980~mitochondrial lumen	10	0.809717	0.000606377	C16A3.10, F54D5.7, dap-3, cts-1, sod-3, mdh-2, alh-6, ZC416.6, C34C12.8, cri-3	508	38	7742	4.01057	0.0679428	0.00778742	0.689626	0.438012, 0.565848, 0.57186, 0.569871, 0.636941, 0.40869, 0.402661, 0.93573, 0.588103, -0.486885	0.00376063, 0.00111552, 0.00111552, 0.00111552, 0.00111552, 0.00293686, 0.00111552, 0.00111552, 0.00111552, 0.00293686
GOTERM_CC_FAT	GO:0042579~microbody	7	0.566802	0.00231449	ndx-8, F08A8.2, ctl-2, B0272.4, F25C8.1, ddo-1, daao-1	508	22	7742	4.84914	0.235698	0.0265212	2.60899	-0.859145, -0.520909, -0.58296, -0.870941, 0.773604, -0.724915, -0.820446	0.00111552, 0.035837, 0.00111552, 0.00111552, 0.00111552, 0.00111552, 0.00111552
GOTERM_CC_FAT	GO:0005777~peroxisome	7	0.566802	0.00231449	ndx-8, F08A8.2, ctl-2, B0272.4, F25C8.1, ddo-1, daao-1	508	22	7742	4.84914	0.235698	0.0265212	2.60899	-0.859145, -0.520909, -0.58296, -0.870941, 0.773604, -0.724915, -0.820446	0.00111552, 0.035837, 0.00111552, 0.00111552, 0.00111552, 0.00111552, 0.00111552
GOTERM_CC_FAT	GO:0045111~intermediate filament cytoskeleton	5	0.404858	0.00589326	ifc-1, ifa-1, ifp-1, ifa-4, ifd-2	508	12	7742	6.35007	0.496232	0.0604281	6.52106	0.593411, 0.352305, 0.382011, 0.530782, 0.731492	0.00111552, 0.00942649, 0.0197147, 0.00111552, 0.00111552
GOTERM_CC_FAT	GO:0005882~intermediate filament	5	0.404858	0.00589326	ifc-1, ifa-1, ifp-1, ifa-4, ifd-2	508	12	7742	6.35007	0.496232	0.0604281	6.52106	0.593411, 0.352305, 0.382011, 0.530782, 0.731492	0.00111552, 0.00942649, 0.0197147, 0.00111552, 0.00111552
GOTERM_CC_FAT	GO:0031974~membrane-enclosed lumen	19	1.53846	0.00633175	C16A3.10, dap-3, M28.5, ges-1, sod-3, ddp-1, mdh-2, alh-6, let-754, ZC416.6, cri-3, fib-1, crt-1, tin-13, hsp-4, F54D5.7, tin-10, cts-1, C34C12.8	508	145	7742	1.99699	0.521366	0.0595545	6.99041	0.3472, 0.438012, 0.565848, 0.57186, -1.52102, 0.465016, 0.410436, 0.569871, 0.636941, 0.40869, 0.402661, 0.45593, 0.93573, 0.434897, 0.588103, -0.441704, 0.394485, 0.426441, -0.486885	0.0335922, 0.00376063, 0.00111552, 0.00111552, 0.00111552, 0.00673002, 0.00456804, 0.00111552, 0.00111552, 0.00293686, 0.00111552, 0.00111552, 0.00111552, 0.0164397, 0.00111552, 0.00111552, 0.00111552, 0.00207796, 0.00293686
GOTERM_CC_FAT	GO:0005758~mitochondrial intermembrane space	4	0.323887	0.00800908	tin-13, tin-10, ddp-1, let-754	508	7	7742	8.70866	0.606547	0.0692396	8.76596	0.3472, 0.410436, 0.45593, 0.434897	0.0335922, 0.00456804, 0.00111552, 0.0164397
GOTERM_CC_FAT	GO:0031970~organelle envelope lumen	4	0.323887	0.00800908	tin-13, tin-10, ddp-1, let-754	508	7	7742	8.70866	0.606547	0.0692396	8.76596	0.3472, 0.410436, 0.45593, 0.434897	0.0335922, 0.00456804, 0.00111552, 0.0164397
GOTERM_CC_FAT	GO:0031090~organelle membrane	22	1.78138	0.0098869	F58F12.1, T09B4.9, let-721, phb-2, phb-1, ddp-1, timm-23, tomm-20, cchl-1, R07E3.4, F20D6.11, fat-7, dct-1, tin-13, mfn-1, dif-1, tin-10, F45G2.8, fmo-3, fmo-2, F25B4.7, fmo-1	508	186	7742	1.8026	0.684182	0.0790299	10.717	0.352212, 0.389524, 0.380824, 0.3472, 0.401402, 0.290331, 0.361963, 0.37266, 0.410436, -0.49192, -0.388386, 0.434897, 0.45808, 0.725361, 0.757053, -0.3735, 0.501846, 1.16242, -0.487948, 0.369291, -0.426192, -1.97021	0.0112611, 0.00602406, 0.00942649, 0.0335922, 0.00207796, 0.0426588, 0.0180431, 0.0135494, 0.00456804, 0.00111552, 0.00207796, 0.0164397, 0.00529145, 0.00111552, 0.0307124, 0.00456804, 0.00376063, 0.00111552, 0.00111552, 0.0169614, 0.0316311, 0.00111552
GOTERM_CC_FAT	GO:0005576~extracellular region	31	2.51012	0.0167097	C50D2.7, nas-5, nas-3, ttr-47, lam-2, W03F11.1, Y73F4A.2, T19D2.1, F53F1.4, ins-7, pqn-74, col-34, ttr-1, scl-2, nas-33, wrt-1, ttr-5, ZC416.6, scl-20, scl-6, gpx-3, nlp-28, nlp-29, F41F3.3, asm-2, B0403.3, asm-3, vap-1, lbp-1, C39D10.7, ins-4, C44B7.5	508	306	7742	1.54394	0.858394	0.12218	17.4899	-0.619183, -0.387931, -1.02254, -1.06123, -0.344357, -0.463254, -0.390873, -0.460904, -0.894112, 0.868024, -1.56387, 0.588103, 0.388809, 0.403649, 0.407659, 0.528846, 0.453702, 0.522541, -0.382703, -2.07848, -0.58438, 5.19841, -5.35744, 0.301133, 0.349609, 0.582952, 0.473191, -0.642308, 0.284273, -0.355449, 0.355999, 0.514317	0.00673002, 0.00293686, 0.00602406, 0.00111552, 0.014667, 0.00111552, 0.00942649, 0.0106111, 0.00111552, 0.00111552, 0.00111552, 0.00111552, 0.0244765, 0.00602406, 0.0320848, 0.0106111, 0.0100566, 0.00673002, 0.00942649, 0.00111552, 0.00111552, 0.00111552, 0.00111552, 0.0480737, 0.0426588, 0.00111552, 0.0387697, 0.0468848, 0.0464956, 0.00602406, 0.0268106, 0.00111552
GOTERM_CC_FAT	GO:0009331~glycerol-3-phosphate dehydrogenase complex	3	0.242915	0.023504	gpdh-2, T25G3.4, gpdh-1	508	4	7742	11.4301	0.936646	0.15839	23.7654	-0.798656, -1.91999, -0.801665	0.00111552, 0.00111552, 0.00111552
GOTERM_CC_FAT	GO:0042719~mitochondrial intermembrane space protein transporter complex	3	0.242915	0.0374886	tin-13, tin-10, ddp-1	508	5	7742	9.14409	0.988113	0.229506	35.3333	0.3472, 0.410436, 0.434897	0.0335922, 0.00456804, 0.0164397
GOTERM_MF_FAT	GO:0042302~structural constituent of cuticle	62	5.02024	3.22483e-29	col-169, col-168, col-170, col-167, dpy-5, col-175, col-133, col-61, dpy-17, col-62, col-97, col-60, dpy-13, col-96, col-129, col-130, col-63, col-101, col-125, col-58, col-159, col-157, col-10, col-166, col-13, col-3, col-7, col-117, col-118, col-161, col-109, col-71, F41F3.3, col-73, col-65, F53F1.4, col-77, col-76, col-38, col-154, col-155, col-34, col-149, col-147, rol-1, rol-8, col-180, col-…	508	153	6503	5.18741	1.50277e-26	1.50277e-26	4.59789e-26	5.05031, 1.91981, 2.69794, 1.63388, 3.94092, 1.91199, 1.0485, 5.47439, 4.95945, 0.50632, -1.83013, -0.72213, 5.14064, 1.11764, 5.10906, 2.68024, 4.05072, 0.57399, 1.94458, 5.43136, 0.712398, -0.928426, -0.538221, 3.85712, 0.510719, 0.353848, 2.86283, 4.0214, 0.978015, 0.358812, 1.29316, -0.428614, 2.29338, 0.388809, 1.33729, 0.892468, 2.65393, 1.73043, 1.36826, 1.6477, 1.02684, 2.96079, 2.11988, …	0.00111552, 0.00111552, 0.00111552, 0.00111552, 0.00111552, 0.014121, 0.00111552, 0.00207796, 0.00207796, 0.874358, 0.00111552, 0.00111552, 0.00111552, 0.00111552, 0.00111552, 0.00111552, 0.00111552, 0.00111552, 0.0224815, 0.0335922, 0.0417372, 0.0456082, 0.00111552, 0.00207796, 0.00111552, 0.0123837, 0.00111552, 0.00111552, 0.00111552, 0.014121, 0.00111552, 0.00207796, 0.00111552, 0.0244765, 0.0…
GOTERM_MF_FAT	GO:0005198~structural molecule activity	82	6.63968	3.20002e-13	col-169, col-168, col-170, ifp-1, col-167, col-175, dpy-5, col-133, col-61, dpy-17, col-62, col-97, col-60, dpy-13, col-96, col-129, col-130, col-63, col-101, col-125, ZC196.2, ifd-2, col-58, msd-4, F53F4.11, col-159, col-157, col-10, col-166, col-13, col-3, col-7, col-117, col-161, col-118, col-109, col-71, F41F3.3, col-73, mrps-18C, col-65, mrps-14, F53F1.4, mrps-30, mrpl-4, col-77, col-76, col…	508	456	6503	2.30197	1.49104e-10	7.45521e-11	4.56202e-10	5.05031, 1.91981, 2.69794, 1.63388, 3.94092, 1.91199, 1.0485, 5.47439, 0.391191, 4.95945, 0.50632, -1.83013, -0.72213, 5.14064, 1.11764, 5.10906, 2.68024, 4.05072, 0.637076, 0.465016, 0.57399, 1.94458, 5.43136, 0.712398, 0.371914, -0.928426, 0.375562, 0.514912, 0.470382, -0.538221, 0.425288, 1.03168, 3.85712, 0.510719, 0.353848, 2.86283, 4.0214, 0.978015, 0.358812, 1.29316, -0.428614, 2.29338, 0.…	0.00111552, 0.00111552, 0.00111552, 0.00111552, 0.00111552, 0.014121, 0.00111552, 0.00207796, 0.00739642, 0.00207796, 0.874358, 0.00111552, 0.00111552, 0.00111552, 0.00111552, 0.00111552, 0.00111552, 0.00111552, 0.00111552, 0.00673002, 0.00111552, 0.0224815, 0.0335922, 0.0417372, 0.0277207, 0.0456082, 0.0158615, 0.00111552, 0.0152309, 0.00111552, 0.0378979, 0.0387697, 0.00207796, 0.00111552, 0.01…
GOTERM_MF_FAT	GO:0048037~cofactor binding	44	3.56275	1.15793e-08	sir-2.2, F26H9.5, flu-2, mtrr-1, idh-1, dlst-1, maa-1, gpdh-1, acdh-13, K01C8.1, gale-1, F20D6.11, dpyd-1, alh-8, F13D11.4, tatn-1, acdh-12, F08A8.2, F54D5.7, hmgr-1, acbp-3, hacd-1, F25C8.1, T01B11.2, fmo-3, fmo-2, fmo-1, gpdh-2, C16A3.10, acdh-2, mocs-1, T10B5.8, acdh-6, R12C12.1, F01D4.8, cth-1, dld-1, got-1.2, T22F3.3, ZK836.2, cysl-2, tag-38, sptl-2, acdh-9, T09B4.8, dhs-14	508	221	6503	2.54865	5.39592e-06	1.79864e-06	1.65095e-05	-0.859145, 0.594252, -1.91999, 0.387311, -0.546593, 0.320004, 0.639902, 1.27292, 0.565848, 0.39725, 0.627452, -0.314647, -0.890582, -0.314646, -0.869928, -0.49192, 0.40869, -0.801665, -0.496529, 0.725361, 0.757053, 0.322679, 0.728622, 0.378251, 0.551842, -1.01268, -2.22301, -0.421429, -0.375818, 0.731926, -0.686703, 0.343297, -0.487948, 0.580842, -0.724915, 0.895176, 0.606506, -0.702082, 0.437902…	0.00111552, 0.00111552, 0.00111552, 0.00111552, 0.00111552, 0.0180431, 0.00111552, 0.00111552, 0.00111552, 0.00207796, 0.00111552, 0.0387696, 0.00111552, 0.0400263, 0.0396, 0.00111552, 0.00293686, 0.00111552, 0.00376063, 0.00111552, 0.0307124, 0.0191282, 0.00111552, 0.0191282, 0.00111552, 0.00456804, 0.00111552, 0.0448147, 0.0118124, 0.00111552, 0.00111552, 0.0100566, 0.00111552, 0.00111552, 0.00…
GOTERM_MF_FAT	GO:0009055~electron carrier activity	37	2.99595	5.62286e-07	let-721, cyp-25A1, mtrr-1, cyp-13B1, cyp-34A4, F10D7.3, pges-2, cyp-35B1, acdh-13, W08E12.3, F20D6.11, dpyd-1, R02D3.1, acdh-12, cyp-37B1, F08A8.2, nnt-1, cyp-34A2, F54D5.7, cyp-35C1, F25C8.1, cyp-35A2, cyp-35A3, cyp-37A1, acdh-2, cyp-35A4, cyp-33E1, acdh-6, abce-1, dld-1, T22F7.1, cyp-25A2, cyp-29A4, F47B8.4, T25G3.4, cyp-33C8, dhrs-4, acdh-9	508	193	6503	2.45411	0.000261991	6.55042e-05	0.000801692	-0.798656, -0.859145, 1.27292, 0.565848, 0.627452, -0.314647, -0.411574, -0.446259, -0.799697, -0.690736, -0.869928, 0.398319, -0.388386, 0.574681, Inf, 0.322679, 0.378251, -0.499906, 0.394041, -1.22795, -0.527769, -0.710443, -0.771399, -1.10906, -0.442514, 1.67089, 0.603329, -0.600636, -0.487948, -0.522421, -0.894822, -0.771337, -0.724915, 0.895176, -1.06516, 1.95244	0.00111552, 0.00111552, 0.00111552, 0.00111552, 0.00111552, 0.0387696, 0.00456804, 0.00456804, 0.00111552, 0.00111552, 0.0396, 0.00111552, 0.00207796, 0.00111552, 0.00111552, 0.0191282, 0.0191282, 0.00207796, 0.00602406, 0.00111552, 0.00111552, 0.00111552, 0.00111552, 0.00293686, 0.0100566, 0.00111552, 0.00111552, 0.00111552, 0.00111552, 0.00111552, 0.00111552, 0.00456804, 0.00111552, 0.00111552,…
GOTERM_MF_FAT	GO:0050662~coenzyme binding	30	2.42915	1.1429e-05	sir-2.2, mtrr-1, idh-1, dlst-1, maa-1, gpdh-1, acdh-13, gale-1, dpyd-1, F20D6.11, alh-8, F13D11.4, acdh-12, F08A8.2, F54D5.7, hmgr-1, acbp-3, hacd-1, F25C8.1, fmo-3, fmo-2, fmo-1, gpdh-2, acdh-2, T10B5.8, acdh-6, dld-1, ZK836.2, acdh-9, dhs-14	508	159	6503	2.41532	0.00531177	0.00106462	0.0162939	-0.859145, 0.594252, -1.91999, 1.27292, 0.565848, 0.39725, 0.627452, -0.314647, -0.314646, -0.869928, -0.49192, -0.801665, -0.496529, 0.725361, 0.757053, 0.322679, 0.378251, 0.551842, -2.22301, -0.421429, -0.686703, 0.343297, -0.487948, -0.724915, 0.895176, 0.606506, -0.702082, -0.845672	0.00111552, 0.00111552, 0.00111552, 0.00111552, 0.00111552, 0.00207796, 0.00111552, 0.0387696, 0.0400263, 0.0396, 0.00111552, 0.00111552, 0.00376063, 0.00111552, 0.0307124, 0.0191282, 0.0191282, 0.00111552, 0.00111552, 0.0448147, 0.00111552, 0.0100566, 0.00111552, 0.00111552, 0.00111552, 0.00111552, 0.00111552, 0.00111552
GOTERM_MF_FAT	GO:0070279~vitamin B6 binding	14	1.1336	0.000190544	F26H9.5, C16A3.10, flu-2, mocs-1, R12C12.1, F01D4.8, K01C8.1, cth-1, tatn-1, got-1.2, T22F3.3, T01B11.2, cysl-2, tag-38, T09B4.8, sptl-2	508	54	6503	3.31882	0.0849731	0.0146913	0.27133	0.387311, -0.546593, 0.320004, 0.639902, -0.890582, 0.40869, 0.728622, -1.01268, -0.375818, 0.731926, 0.580842, 0.437902, -0.29897, 0.39046, 0.361633	0.00111552, 0.00111552, 0.0180431, 0.00111552, 0.00111552, 0.00293686, 0.00111552, 0.00456804, 0.0118124, 0.00111552, 0.00111552, 0.00111552, 0.0258353, 0.0476912, 0.00673002
GOTERM_MF_FAT	GO:0030170~pyridoxal phosphate binding	14	1.1336	0.000190544	F26H9.5, C16A3.10, flu-2, mocs-1, R12C12.1, F01D4.8, K01C8.1, cth-1, tatn-1, got-1.2, T22F3.3, T01B11.2, cysl-2, tag-38, T09B4.8, sptl-2	508	54	6503	3.31882	0.0849731	0.0146913	0.27133	0.387311, -0.546593, 0.320004, 0.639902, -0.890582, 0.40869, 0.728622, -1.01268, -0.375818, 0.731926, 0.580842, 0.437902, -0.29897, 0.39046, 0.361633	0.00111552, 0.00111552, 0.0180431, 0.00111552, 0.00111552, 0.00293686, 0.00111552, 0.00456804, 0.0118124, 0.00111552, 0.00111552, 0.00111552, 0.0258353, 0.0476912, 0.00673002
GOTERM_MF_FAT	GO:0019842~vitamin binding	19	1.53846	0.000323984	F26H9.5, C16A3.10, flu-2, mocs-1, metr-1, R12C12.1, F01D4.8, K01C8.1, cth-1, ptr-1, tatn-1, nnt-1, got-1.2, T22F3.3, folt-2, T01B11.2, ZK836.2, cysl-2, tag-38, T09B4.8, sptl-2	508	95	6503	2.56024	0.140153	0.0213405	0.460938	0.387311, -0.546593, 0.320004, 0.639902, 0.748442, -0.890582, 0.40869, 0.728622, -1.01268, -0.375818, 0.731926, 0.42233, 0.580842, -0.460726, -1.06516, 0.437902, -0.29897, 0.39046, 0.361633	0.00111552, 0.00111552, 0.0180431, 0.00111552, 0.00111552, 0.00111552, 0.00293686, 0.00111552, 0.00456804, 0.0118124, 0.00111552, 0.00111552, 0.00111552, 0.0106111, 0.0123837, 0.00111552, 0.0258353, 0.0476912, 0.00673002
GOTERM_MF_FAT	GO:0030246~carbohydrate binding	27	2.18623	0.000820819	ugt-1, ugt-51, ugt-43, clec-6, W03F11.1, Y73F4A.2, ugt-25, crt-1, ugt-16, pqn-74, ugt-41, clec-169, lec-4, lec-6, clec-165, R17.3, ugt-47, clec-3, ugt-14, ugt-8, lmd-4, clec-170, C09F9.2, clec-166, C39D10.7, ugt-11, ugt-12	508	173	6503	1.99787	0.317954	0.0467064	1.16396	-0.767358, -0.387931, -1.88394, 1.50447, 0.494101, -0.51676, -0.491255, -0.821914, -1.00222, 0.419421, -0.854976, -1.03291, -0.580563, 0.403649, 0.528846, -0.658723, -1.26006, 0.44692, 2.09707, -0.368055, -0.446557, -0.72696, 0.394485, -3.0616, -0.540659, 0.311363, -0.355449	0.00111552, 0.00293686, 0.00111552, 0.0118124, 0.00376063, 0.00111552, 0.00111552, 0.0253957, 0.00673002, 0.0307124, 0.00111552, 0.00111552, 0.00111552, 0.00602406, 0.0106111, 0.0080875, 0.00111552, 0.0340798, 0.00111552, 0.00456804, 0.00602406, 0.00111552, 0.00111552, 0.00111552, 0.0456082, 0.0253957, 0.00602406
GOTERM_MF_FAT	GO:0050660~FAD binding	14	1.1336	0.0010983	acdh-2, acdh-13, acdh-6, dpyd-1, F20D6.11, dld-1, acdh-12, F08A8.2, F54D5.7, F25C8.1, fmo-3, fmo-2, acdh-9, fmo-1	508	64	6503	2.80026	0.400756	0.0553101	1.55458	-0.859145, 0.565848, 0.627452, -0.314647, -0.869928, -0.49192, 0.725361, 0.757053, 0.322679, 0.378251, -0.487948, -0.724915, 0.895176	0.00111552, 0.00111552, 0.00111552, 0.0387696, 0.0396, 0.00111552, 0.00111552, 0.0307124, 0.0191282, 0.0191282, 0.00111552, 0.00111552, 0.00111552
GOTERM_MF_FAT	GO:0016878~acid-thiol ligase activity	5	0.404858	0.0019831	acly-2, suca-1, acs-19, D1005.1, sucg-1	508	8	6503	8.00074	0.603485	0.0883546	2.79059	-0.448767, 0.388338, -1.8862, -1.87519, 0.386049	0.00111552, 0.0106111, 0.00111552, 0.00111552, 0.00529145
GOTERM_MF_FAT	GO:0016405~CoA-ligase activity	5	0.404858	0.0019831	acly-2, suca-1, acs-19, D1005.1, sucg-1	508	8	6503	8.00074	0.603485	0.0883546	2.79059	-0.448767, 0.388338, -1.8862, -1.87519, 0.386049	0.00111552, 0.0106111, 0.00111552, 0.00111552, 0.00529145
GOTERM_MF_FAT	GO:0008483~transaminase activity	6	0.48583	0.00214541	F26H9.5, tatn-1, C16A3.10, got-1.2, gcst-1, T01B11.2, bcat-1, T09B4.8	508	13	6503	5.90824	0.632427	0.0869685	3.01575	0.387311, -0.546593, 0.40869, 0.728622, 0.505772, 0.607841, 0.437902, 0.361633	0.00111552, 0.00111552, 0.00293686, 0.00111552, 0.00111552, 0.00111552, 0.00111552, 0.00673002
GOTERM_MF_FAT	GO:0042802~identical protein binding	14	1.1336	0.00257921	lap-1, gpdh-2, T04H1.2, gpdh-1, abu-11, F42H10.6, ftn-1, abu-15, tdo-2, dct-1, maoc-1, icd-2, C34C12.8, alp-1	508	70	6503	2.56024	0.699847	0.0954237	3.61516	0.308008, -1.91999, -0.439944, 2.14155, 0.636941, -0.855543, 0.552301, 0.403813, -0.801665, 0.32937, 4.22456, -2.19837, -0.377943, -0.426192	0.0349647, 0.00111552, 0.00456804, 0.00111552, 0.00111552, 0.00111552, 0.00111552, 0.0426588, 0.00111552, 0.0489391, 0.0307124, 0.00111552, 0.00293686, 0.0316311
GOTERM_MF_FAT	GO:0003746~translation elongation factor activity	6	0.48583	0.00312577	eef-1A.2, gfm-1, eef-2, tufm-1, tsfm-1, tufm-2	508	14	6503	5.48622	0.767506	0.106155	4.36548	0.431529, 0.34443, 0.616074, 0.460496, 0.49584, 0.342227	0.00942649, 0.0202969, 0.00111552, 0.00111552, 0.00111552, 0.0244765
GOTERM_MF_FAT	GO:0016769~transferase activity, transferring nitrogenous groups	7	0.566802	0.00328145	F26H9.5, tatn-1, C16A3.10, got-1.2, gcst-1, T01B11.2, bcat-1, sptl-2, T09B4.8	508	20	6503	4.48041	0.783826	0.103633	4.57821	0.387311, -0.546593, 0.40869, 0.728622, 0.505772, -0.375818, 0.607841, 0.437902, 0.361633	0.00111552, 0.00111552, 0.00293686, 0.00111552, 0.00111552, 0.0118124, 0.00111552, 0.00111552, 0.00673002
GOTERM_MF_FAT	GO:0016877~ligase activity, forming carbon-sulfur bonds	5	0.404858	0.00335093	acly-2, suca-1, acs-19, D1005.1, sucg-1	508	9	6503	7.11177	0.790736	0.0990245	4.673	-0.448767, 0.388338, -1.8862, -1.87519, 0.386049	0.00111552, 0.0106111, 0.00111552, 0.00111552, 0.00529145
GOTERM_MF_FAT	GO:0005506~iron ion binding	33	2.67206	0.00359772	let-721, cyp-25A1, mtrr-1, cyp-13B1, cyp-34A4, glb-1, cyp-35B1, fat-5, F20D6.11, dpyd-1, fat-7, ftn-1, F49E12.10, cyp-37B1, cyp-34A2, cyp-35C1, mfn-1, aco-1, skpo-1, cyp-35A2, cyp-35A3, cyp-37A1, C31H2.4, cyp-35A4, cyp-33E1, cchl-1, C54E4.5, ctl-3, tdo-2, cyp-25A2, cyp-29A4, ctl-2, cyp-33C8	508	251	6503	1.68302	0.813544	0.0996509	5.009	0.749001, 1.27292, -0.435906, 0.361963, 0.37266, -0.411574, -0.58296, -0.98784, -0.799697, -0.690736, -0.855543, -0.388386, -1.40915, -0.365906, -0.499906, -1.22795, -0.527769, -0.710443, -0.771399, -1.10906, 1.67089, -1.06205, 0.603329, 1.16242, -0.600636, -2.19837, -0.487948, -0.522421, -0.771337, 0.895176, 0.599955, 0.565868, 1.95244	0.0349647, 0.00111552, 0.00111552, 0.0180431, 0.0135494, 0.00456804, 0.00111552, 0.0430355, 0.00111552, 0.00111552, 0.00111552, 0.00207796, 0.00111552, 0.0186413, 0.00207796, 0.00111552, 0.00111552, 0.00111552, 0.00111552, 0.00293686, 0.00111552, 0.00111552, 0.00111552, 0.00111552, 0.00111552, 0.00111552, 0.00111552, 0.00111552, 0.00456804, 0.00111552, 0.00111552, 0.00207796, 0.00111552
GOTERM_MF_FAT	GO:0016291~acyl-CoA thioesterase activity	5	0.404858	0.00524377	Y87G2A.2, C17C3.1, K05B2.4, W03D8.8, C17C3.3	508	10	6503	6.40059	0.913708	0.134215	7.22205	0.429088, -1.34406, -0.928947, -0.67391	0.0277207, 0.00111552, 0.00111552, 0.0202969
GOTERM_MF_FAT	GO:0016638~oxidoreductase activity, acting on the CH-NH2 group of donors	5	0.404858	0.00524377	ddo-1, R12C12.1, daao-1, ddo-2, gdh-1	508	10	6503	6.40059	0.913708	0.134215	7.22205	0.320004, -0.870941, 0.778257, 1.20616, 0.773604	0.0180431, 0.00111552, 0.00111552, 0.00111552, 0.00111552
GOTERM_MF_FAT	GO:0046912~transferase activity, transferring acyl groups, acyl groups converted into alkyl on transfer	5	0.404858	0.00524377	acly-2, wrt-1, cts-1, D1005.1, icl-1	508	10	6503	6.40059	0.913708	0.134215	7.22205	-1.06123, 0.93573, -1.8862, 0.478985, -1.87519	0.00111552, 0.00111552, 0.00111552, 0.00111552, 0.00111552
GOTERM_MF_FAT	GO:0016209~antioxidant activity	9	0.728745	0.00660999	ctl-3, ctl-2, sod-3, gpx-5, T20D4.7, skpo-1, gpx-2, gpx-3	508	37	6503	3.1138	0.95452	0.157763	9.02237	-0.577975, -0.435906, -0.58296, -0.98784, -2.10526, -0.332004, 0.582952, -0.486885	0.00111552, 0.00111552, 0.00111552, 0.0430355, 0.00111552, 0.0208175, 0.00111552, 0.00293686
GOTERM_MF_FAT	GO:0016289~CoA hydrolase activity	5	0.404858	0.00773833	Y87G2A.2, C17C3.1, K05B2.4, W03D8.8, C17C3.3	508	11	6503	5.81872	0.97322	0.17348	10.4847	0.429088, -1.34406, -0.928947, -0.67391	0.0277207, 0.00111552, 0.00111552, 0.0202969
GOTERM_MF_FAT	GO:0004774~succinate-CoA ligase activity	4	0.323887	0.00788137	acly-2, suca-1, D1005.1, sucg-1	508	6	6503	8.53412	0.97496	0.168366	10.6685	0.388338, -1.8862, -1.87519, 0.386049	0.0106111, 0.00111552, 0.00111552, 0.00529145
GOTERM_MF_FAT	GO:0003995~acyl-CoA dehydrogenase activity	7	0.566802	0.00872513	acdh-12, F08A8.2, F54D5.7, acdh-2, F25C8.1, acdh-6, acdh-9	508	24	6503	3.73368	0.983156	0.176725	11.7456	-0.859145, 0.565848, 0.627452, -0.314647, -0.869928, -0.724915	0.00111552, 0.00111552, 0.00111552, 0.0387696, 0.0396, 0.00111552
GOTERM_MF_FAT	GO:0016684~oxidoreductase activity, acting on peroxide as acceptor	7	0.566802	0.00872513	ctl-3, ctl-2, gpx-5, skpo-1, gpx-2, gpx-3	508	24	6503	3.73368	0.983156	0.176725	11.7456	-0.577975, -0.435906, -0.58296, -0.98784, -0.332004, 0.582952	0.00111552, 0.00111552, 0.00111552, 0.0430355, 0.0208175, 0.00111552
GOTERM_MF_FAT	GO:0004601~peroxidase activity	7	0.566802	0.00872513	ctl-3, ctl-2, gpx-5, skpo-1, gpx-2, gpx-3	508	24	6503	3.73368	0.983156	0.176725	11.7456	-0.577975, -0.435906, -0.58296, -0.98784, -0.332004, 0.582952	0.00111552, 0.00111552, 0.00111552, 0.0430355, 0.0208175, 0.00111552
GOTERM_MF_FAT	GO:0015405~P-P-bond-hydrolysis-driven transmembrane transporter activity	14	1.1336	0.0102864	F58F12.1, T09B4.9, vha-12, pgp-6, pgp-9, tat-4, pmp-2, atp-3, pgp-5, pgp-4, mrp-3, pgp-10, sec-61, Y69A2AR.18	508	82	6503	2.18557	0.991919	0.196688	13.7069	0.309779, 0.380824, 0.290331, -0.469955, -0.461386, 0.295495, 0.394514, -0.46025, 0.301451, -0.506449, 0.50807, 0.510085, 0.558214, 0.324024	0.0262913, 0.00942649, 0.0426588, 0.00111552, 0.00111552, 0.0434094, 0.00207796, 0.00207796, 0.0292807, 0.0335922, 0.0258353, 0.00111552, 0.00111552, 0.0239757
GOTERM_MF_FAT	GO:0015399~primary active transmembrane transporter activity	14	1.1336	0.0102864	F58F12.1, T09B4.9, vha-12, pgp-6, pgp-9, tat-4, pmp-2, atp-3, pgp-5, pgp-4, mrp-3, pgp-10, sec-61, Y69A2AR.18	508	82	6503	2.18557	0.991919	0.196688	13.7069	0.309779, 0.380824, 0.290331, -0.469955, -0.461386, 0.295495, 0.394514, -0.46025, 0.301451, -0.506449, 0.50807, 0.510085, 0.558214, 0.324024	0.0262913, 0.00942649, 0.0426588, 0.00111552, 0.00111552, 0.0434094, 0.00207796, 0.00207796, 0.0292807, 0.0335922, 0.0258353, 0.00111552, 0.00111552, 0.0239757
GOTERM_MF_FAT	GO:0016765~transferase activity, transferring alkyl or aryl (other than methyl) groups	8	0.647773	0.012065	spds-1, sams-3, sams-1, metr-1, gst-5, gsto-1, sams-5, gst-4	508	33	6503	3.10332	0.996505	0.218027	15.8918	0.748442, 0.331485, 0.547534, 0.838131, 0.578938, -0.359839, 0.773591, 0.937425	0.00111552, 0.0297782, 0.00111552, 0.00111552, 0.00739642, 0.0080875, 0.0180431, 0.00111552
GOTERM_MF_FAT	GO:0016645~oxidoreductase activity, acting on the CH-NH group of donors	4	0.323887	0.0130001	let-721, mthf-1, alh-3, alh-6	508	7	6503	7.31496	0.997752	0.224365	17.0197	0.57186, 0.526293, -0.388386, 0.439075	0.00111552, 0.00111552, 0.00207796, 0.00111552
GOTERM_MF_FAT	GO:0046906~tetrapyrrole binding	20	1.61943	0.0137656	cyp-35A3, cyp-25A1, cyp-37A1, cyp-34A4, cyp-13B1, glb-1, cyp-35A4, cyp-35B1, cyp-33E1, metr-1, ctl-3, cyp-37B1, cyp-25A2, cyp-34A2, cyp-29A4, cyp-35C1, ctl-2, cyp-33C8, cyp-35A2, skpo-1	508	142	6503	1.80298	0.998434	0.227693	17.9327	0.748442, -0.435906, -0.411574, -0.58296, -0.98784, -0.799697, -0.690736, -1.40915, -0.499906, -1.22795, -0.527769, -0.710443, -0.771399, -1.10906, 1.67089, 0.603329, -0.600636, -0.522421, -0.771337, 1.95244	0.00111552, 0.00111552, 0.00456804, 0.00111552, 0.0430355, 0.00111552, 0.00111552, 0.00111552, 0.00207796, 0.00111552, 0.00111552, 0.00111552, 0.00111552, 0.00293686, 0.00111552, 0.00111552, 0.00111552, 0.00111552, 0.00456804, 0.00111552
GOTERM_MF_FAT	GO:0016861~intramolecular oxidoreductase activity, interconverting aldoses and ketoses	4	0.323887	0.0196103	T03F6.3, C05D11.5, C05C8.7, ZK632.4	508	8	6503	6.40059	0.999902	0.298804	24.601	-0.500339, 0.324564, -0.319457	0.00111552, 0.0297782, 0.0191282
GOTERM_MF_FAT	GO:0042803~protein homodimerization activity	4	0.323887	0.0196103	gpdh-2, dct-1, gpdh-1, C34C12.8	508	8	6503	6.40059	0.999902	0.298804	24.601	-1.91999, 0.636941, -0.801665, -0.426192	0.00111552, 0.00111552, 0.00111552, 0.0316311
GOTERM_MF_FAT	GO:0004091~carboxylesterase activity	11	0.890688	0.0227679	C40H1.8, poml-3, Y49E10.18, F58B6.1, K11G9.3, T02B5.1, ges-1, K03H6.2, lipl-3, Y43F8A.3, lipl-2, F25A2.1, F13H6.3, lipl-1, F16F9.4	508	63	6503	2.23513	0.999978	0.328001	27.9904	0.37624, 0.805878, -0.906748, 0.443335, 0.794732, 0.62163, -0.60782, 0.735708, -0.619566, -0.584272, -0.441704, -0.467066, -0.666779, 0.36357	0.00529145, 0.00529145, 0.0320848, 0.00111552, 0.00739642, 0.00111552, 0.00111552, 0.00739642, 0.00111552, 0.00877657, 0.00111552, 0.00111552, 0.0262913, 0.0452464
GOTERM_MF_FAT	GO:0020037~heme binding	19	1.53846	0.0235476	cyp-35A3, cyp-25A1, cyp-37A1, cyp-34A4, cyp-13B1, glb-1, cyp-35A4, cyp-35B1, cyp-33E1, ctl-3, cyp-37B1, cyp-25A2, cyp-34A2, cyp-35C1, cyp-29A4, ctl-2, cyp-33C8, cyp-35A2, skpo-1	508	140	6503	1.7373	0.999985	0.327389	28.8054	-0.435906, -0.411574, -0.58296, -0.98784, -0.799697, -0.690736, -1.40915, -0.499906, -1.22795, -0.527769, -0.710443, -0.771399, -1.10906, 1.67089, 0.603329, -0.600636, -0.522421, -0.771337, 1.95244	0.00111552, 0.00456804, 0.00111552, 0.0430355, 0.00111552, 0.00111552, 0.00111552, 0.00207796, 0.00111552, 0.00111552, 0.00111552, 0.00111552, 0.00293686, 0.00111552, 0.00111552, 0.00111552, 0.00111552, 0.00456804, 0.00111552
GOTERM_MF_FAT	GO:0004602~glutathione peroxidase activity	4	0.323887	0.0277399	gpx-5, gpx-2, gpx-3	508	9	6503	5.68941	0.999998	0.363678	33.0416	-0.577975, -0.332004, 0.582952	0.00111552, 0.0208175, 0.00111552
GOTERM_MF_FAT	GO:0004478~methionine adenosyltransferase activity	3	0.242915	0.0327431	sams-3, sams-1, sams-5	508	4	6503	9.60089	1	0.403767	37.7902	0.578938, 0.773591, 0.937425	0.00739642, 0.0180431, 0.00111552
GOTERM_MF_FAT	GO:0003884~D-amino-acid oxidase activity	3	0.242915	0.0327431	ddo-1, daao-1, ddo-2	508	4	6503	9.60089	1	0.403767	37.7902	-0.870941, 1.20616, 0.773604	0.00111552, 0.00111552, 0.00111552
GOTERM_MF_FAT	GO:0008238~exopeptidase activity	8	0.647773	0.0329136	W08E12.7, lap-1, C42C1.11, dpf-6, K10C2.1, Y16B4A.2, F45E1.5, K10B2.2, R05H10.7	508	40	6503	2.56024	1	0.395341	37.9464	1.77323, -0.764555, 0.552301, 0.335458, -0.397609, -0.649081, 0.540133, 0.332241	0.00111552, 0.00111552, 0.00111552, 0.014121, 0.0332089, 0.0100566, 0.00111552, 0.0112611
GOTERM_MF_FAT	GO:0004806~triacylglycerol lipase activity	6	0.48583	0.0347612	C40H1.8, Y49E10.18, lipl-2, F58B6.1, F25A2.1, lipl-1, K03H6.2, F16F9.4, lipl-3	508	24	6503	3.2003	1	0.402629	39.6154	0.805878, -0.906748, 0.443335, 0.794732, -0.60782, 0.735708, -0.584272, 0.36357	0.00529145, 0.0320848, 0.00111552, 0.00739642, 0.00111552, 0.00739642, 0.00877657, 0.0452464
GOTERM_MF_FAT	GO:0042626~ATPase activity, coupled to transmembrane movement of substances	12	0.97166	0.0353078	F58F12.1, vha-12, pgp-6, pgp-9, mrp-3, pgp-10, tat-4, pmp-2, atp-3, pgp-5, Y69A2AR.18, pgp-4	508	77	6503	1.99499	1	0.398064	40.1011	0.309779, 0.290331, -0.469955, -0.461386, 0.295495, -0.46025, 0.301451, -0.506449, 0.50807, 0.510085, 0.558214, 0.324024	0.0262913, 0.0426588, 0.00111552, 0.00111552, 0.0434094, 0.00207796, 0.0292807, 0.0335922, 0.0258353, 0.00111552, 0.00111552, 0.0239757
GOTERM_MF_FAT	GO:0043492~ATPase activity, coupled to movement of substances	12	0.97166	0.0353078	F58F12.1, vha-12, pgp-6, pgp-9, mrp-3, pgp-10, tat-4, pmp-2, atp-3, pgp-5, Y69A2AR.18, pgp-4	508	77	6503	1.99499	1	0.398064	40.1011	0.309779, 0.290331, -0.469955, -0.461386, 0.295495, -0.46025, 0.301451, -0.506449, 0.50807, 0.510085, 0.558214, 0.324024	0.0262913, 0.0426588, 0.00111552, 0.00111552, 0.0434094, 0.00207796, 0.0292807, 0.0335922, 0.0258353, 0.00111552, 0.00111552, 0.0239757
GOTERM_MF_FAT	GO:0050897~cobalt ion binding	4	0.323887	0.0373811	sams-3, sams-1, metr-1, sams-5	508	10	6503	5.12047	1	0.406764	41.9107	0.748442, 0.578938, 0.773591, 0.937425	0.00111552, 0.00739642, 0.0180431, 0.00111552

## Sheet: glp-1 vs glp-1mxl-2
Category	Term	Count	%	Pvalue	Genes	List Total	Pop Hits	Pop Total	Fold Enrichment	Bonferroni	Benjamini	FDR	log2.fold_change.	q_value
GOTERM_BP_FAT	GO:0055114~oxidation reduction	77	5.32503	3.93991e-13	cyp-25A1, cyp-13B1, ZK1290.5, idh-1, fmo-5, cyp-35B1, fasn-1, F20D6.11, dpyd-1, F49E12.9, F49E12.10, dhs-23, F08A8.2, F54D5.7, sodh-1, cyp-14A2, cyp-13A5, F39B2.3, fmo-1, dhs-26, gpdh-2, dhs-31, C17G10.1, R07B7.4, cyp-33E1, pamn-1, dhs-12, tdo-2, msra-1, R04B5.6, cyp-29A4, T25G3.4, ctl-2, cyp-33C8, bli-3, ZK829.7, acdh-9, dhs-14, gpx-2, gdh-1, let-721, F55G1.9, mtrr-1, cyp-34A4, dhs-2, alh-12, al…	682	361	7617	2.38223	4.23964e-10	4.23964e-10	6.28353e-10	-0.54415, -0.391376, -0.975806, 0.42566, -0.608614, -1.57735, -0.374171, -0.453217, -0.43213, 0.657951, -0.582854, -3.17158, 0.46546, 0.953856, 1.08318, 0.592815, 0.528821, -0.636868, 0.488418, 0.56654, -0.427519, 1.24107, 0.433246, -0.889484, 0.442154, -0.552386, -0.598288, -0.903348, -0.811286, -0.50943, -0.437802, -0.469, -0.623155, -0.455519, 0.630282, -0.882009, 0.453104, -0.818742, -0.46296…	0.00117007, 0.0331987, 0.00117007, 0.018754, 0.00117007, 0.00117007, 0.0429578, 0.0252229, 0.0192774, 0.00298908, 0.00461948, 0.00117007, 0.0111041, 0.00213313, 0.00117007, 0.00117007, 0.00298908, 0.00117007, 0.00536231, 0.00117007, 0.0229864, 0.00117007, 0.0197955, 0.015912, 0.0239077, 0.00213313, 0.00380937, 0.00117007, 0.00117007, 0.0111041, 0.0174141, 0.0178328, 0.00934004, 0.0127669, 0.00117…
GOTERM_BP_FAT	GO:0016053~organic acid biosynthetic process	17	1.17566	1.92914e-05	F26H9.5, F55G1.9, mtrr-1, alh-6, ZC416.6, fat-5, F49E12.9, F49E12.10, Y62E10A.13, gln-3, Y48A6B.9, C42C1.11, gln-5, gln-6, asns-2, cysl-2, bcat-1	682	56	7617	3.39047	0.0205438	0.0103252	0.0307599	-0.619827, 0.46546, 0.953856, 1.08318, 0.56654, -0.580792, -0.469, -0.593632, 0.806036, 0.470754, 1.68702, -0.728996, -0.95394, 0.961605, -0.812398, 0.589709, -1.7772	0.00117007, 0.0111041, 0.00213313, 0.00117007, 0.00117007, 0.0148772, 0.0178328, 0.0122283, 0.00117007, 0.015912, 0.00117007, 0.00117007, 0.00117007, 0.00380937, 0.00117007, 0.00117007, 0.00117007
GOTERM_BP_FAT	GO:0046394~carboxylic acid biosynthetic process	17	1.17566	1.92914e-05	F26H9.5, F55G1.9, mtrr-1, alh-6, ZC416.6, fat-5, F49E12.9, F49E12.10, Y62E10A.13, gln-3, Y48A6B.9, C42C1.11, gln-5, gln-6, asns-2, cysl-2, bcat-1	682	56	7617	3.39047	0.0205438	0.0103252	0.0307599	-0.619827, 0.46546, 0.953856, 1.08318, 0.56654, -0.580792, -0.469, -0.593632, 0.806036, 0.470754, 1.68702, -0.728996, -0.95394, 0.961605, -0.812398, 0.589709, -1.7772	0.00117007, 0.0111041, 0.00213313, 0.00117007, 0.00117007, 0.0148772, 0.0178328, 0.0122283, 0.00117007, 0.015912, 0.00117007, 0.00117007, 0.00117007, 0.00380937, 0.00117007, 0.00117007, 0.00117007
GOTERM_BP_FAT	GO:0030258~lipid modification	16	1.1065	0.000123576	ugt-51, ugt-43, ech-1, C48B4.1, Y75B8A.24, ugt-25, F08A8.4, ugt-6, ugt-16, F08A8.2, ugt-14, ugt-8, F25C8.1, ugt-41, ugt-11, ugt-12	682	58	7617	3.081	0.124514	0.0433574	0.196887	-1.32345, -0.608614, -0.390612, 0.630282, -0.440006, -1.00497, -0.976354, -1.21257, 1.68485, -0.520149, -0.498977, -1.01351, -2.91055, -0.551999, -0.464824, -1.13973	0.00117007, 0.00117007, 0.033626, 0.00117007, 0.0144342, 0.00117007, 0.00117007, 0.00461948, 0.00117007, 0.00117007, 0.0111041, 0.00117007, 0.00117007, 0.00608777, 0.0216122, 0.00117007
GOTERM_BP_FAT	GO:0048599~oocyte development	10	0.691563	0.000132214	cdk-1, oma-1, cyb-2.2, dab-1, cyb-2.1, cyb-3, pgl-1, cyb-1, wee-1.3, rme-2	682	24	7617	4.65359	0.132614	0.0349427	0.210635	1.90497, -0.400775, 0.785929, 0.892611, 0.991645, 1.53325, 0.98959, 1.96696, 1.96129, 1.31036	0.00117007, 0.0256309, 0.0174141, 0.0148772, 0.00117007, 0.00117007, 0.00117007, 0.00117007, 0.00117007, 0.00117007
GOTERM_BP_FAT	GO:0009994~oocyte differentiation	10	0.691563	0.000190368	cdk-1, oma-1, cyb-2.2, dab-1, cyb-2.1, cyb-3, pgl-1, cyb-1, wee-1.3, rme-2	682	25	7617	4.46745	0.185235	0.0401432	0.303153	1.90497, -0.400775, 0.785929, 0.892611, 0.991645, 1.53325, 0.98959, 1.96696, 1.96129, 1.31036	0.00117007, 0.0256309, 0.0174141, 0.0148772, 0.00117007, 0.00117007, 0.00117007, 0.00117007, 0.00117007, 0.00117007
GOTERM_BP_FAT	GO:0008652~cellular amino acid biosynthetic process	11	0.760719	0.000238378	gln-3, F26H9.5, F55G1.9, mtrr-1, gln-5, gln-6, asns-2, alh-6, cysl-2, bcat-1, Y62E10A.13	682	31	7617	3.96306	0.226265	0.0418531	0.379469	-0.619827, 1.08318, 0.56654, -0.580792, 0.470754, 1.68702, -0.728996, -0.95394, 0.961605, 0.589709, -1.7772	0.00117007, 0.00117007, 0.00117007, 0.0148772, 0.015912, 0.00117007, 0.00117007, 0.00117007, 0.00380937, 0.00117007, 0.00117007
GOTERM_BP_FAT	GO:0000910~cytokinesis	25	1.72891	0.000243583	gpr-2, cpg-1, ani-1, gld-3, cyb-2.2, cyb-2.1, cyb-3, cpg-2, atad-3, cyb-1, pcn-1, gfat-2, mcm-7, puf-5, mcm-5, nmy-2, ect-2, T22F3.3, cin-4, air-2, rga-3, icp-1, plk-1, bub-1, mesp-1	682	125	7617	2.23372	0.230587	0.0367542	0.38774	1.90497, 1.90375, 1.25087, 1.18226, -0.464503, 1.1283, 1.62634, 1.82727, 0.501088, 0.739753, 1.31073, 1.75045, 1.11119, 1.81545, 1.23048, 0.662353, 2.45888, 0.98959, 1.96696, 1.93489, 1.11643, 0.810835, 0.897449, 1.31036	0.00117007, 0.00380937, 0.00117007, 0.00117007, 0.00934004, 0.0144342, 0.00117007, 0.00117007, 0.00681581, 0.0229864, 0.00117007, 0.00117007, 0.00117007, 0.00117007, 0.033626, 0.0220451, 0.00117007, 0.00117007, 0.00117007, 0.00117007, 0.00117007, 0.0116504, 0.0256309, 0.00117007
GOTERM_BP_FAT	GO:0007276~gamete generation	31	2.14385	0.000259454	spe-4, cpg-1, fog-2, cyb-2.2, tra-1, cyb-2.1, cyb-3, cpg-2, iff-1, cyb-1, nhr-6, rsp-1, wee-1.3, cbp-1, rme-2, gld-1, cdk-1, gld-3, ani-2, glh-2, dab-1, daz-1, cpb-3, oma-1, puf-5, meg-1, puf-7, sun-1, puf-8, pgl-1, glh-4	682	172	7617	2.01295	0.243618	0.0342991	0.412955	0.861981, 1.90497, 0.984417, 0.661879, 1.65056, 2.16738, 1.24037, 1.62634, -0.400775, 1.82727, 0.615213, 1.75183, 1.96073, 0.785929, -2.77001, 1.31073, 0.892611, -0.381859, 1.81545, 1.34152, -0.571738, 0.991645, 1.17604, 1.53325, 0.98959, 1.96696, 1.96129, 1.31036, 0.995963, 1.12811, 1.61239	0.0211546, 0.00117007, 0.00298908, 0.0306499, 0.00117007, 0.00117007, 0.00117007, 0.00117007, 0.0256309, 0.00117007, 0.00461948, 0.00117007, 0.00298908, 0.0174141, 0.00117007, 0.00117007, 0.0148772, 0.0380481, 0.00117007, 0.00117007, 0.00813959, 0.00117007, 0.00213313, 0.00117007, 0.00117007, 0.00117007, 0.00117007, 0.00117007, 0.0484739, 0.0206732, 0.00117007
GOTERM_BP_FAT	GO:0021700~developmental maturation	7	0.484094	0.000288385	cdk-1, cyb-2.2, cyb-2.1, cyb-3, pgl-1, cyb-1, wee-1.3	682	12	7617	6.51503	0.266808	0.0338953	0.458904	1.90497, 0.785929, 0.892611, 0.98959, 1.96696, 1.96129, 1.31036	0.00117007, 0.0174141, 0.0148772, 0.00117007, 0.00117007, 0.00117007, 0.00117007
GOTERM_BP_FAT	GO:0048469~cell maturation	7	0.484094	0.000288385	cdk-1, cyb-2.2, cyb-2.1, cyb-3, pgl-1, cyb-1, wee-1.3	682	12	7617	6.51503	0.266808	0.0338953	0.458904	1.90497, 0.785929, 0.892611, 0.98959, 1.96696, 1.96129, 1.31036	0.00117007, 0.0174141, 0.0148772, 0.00117007, 0.00117007, 0.00117007, 0.00117007
GOTERM_BP_FAT	GO:0051301~cell division	32	2.213	0.000387805	cpg-1, gpr-2, ani-1, kbp-3, cyb-2.2, ptc-1, cyb-2.1, cyb-3, cpg-2, cyb-1, gfat-2, mcm-7, nmy-2, mcm-5, rga-3, air-2, mesp-1, cdk-1, gld-3, atad-3, pcn-1, pig-1, mei-2, puf-5, ect-2, T22F3.3, pgl-1, cin-4, tofu-6, plk-1, icp-1, bub-1	682	184	7617	1.94237	0.341216	0.040877	0.616651	1.90497, 1.90375, 1.25087, 1.18226, 1.49626, -0.464503, 2.43416, 1.1283, 1.62634, -0.415252, 1.82727, 0.501088, 0.739753, 0.668947, 1.31073, 1.75045, 0.892611, 1.11119, 1.81545, 1.23048, 0.662353, 2.45888, 0.98959, 1.96696, 1.93489, 0.720674, 1.11643, 1.96129, 0.810835, 0.897449, 1.31036	0.00117007, 0.00380937, 0.00117007, 0.00117007, 0.00213313, 0.00934004, 0.00213313, 0.0144342, 0.00117007, 0.0239077, 0.00117007, 0.00681581, 0.0229864, 0.0347404, 0.00117007, 0.00117007, 0.0148772, 0.00117007, 0.00117007, 0.033626, 0.0220451, 0.00117007, 0.00117007, 0.00117007, 0.00117007, 0.044028, 0.00117007, 0.00117007, 0.0116504, 0.0256309, 0.00117007
GOTERM_BP_FAT	GO:0006631~fatty acid metabolic process	13	0.899032	0.000428987	F08A8.4, Y48A6B.9, C42C1.11, F08A8.2, acs-2, ech-1, hacd-1, C48B4.1, F25C8.1, ZC416.6, fat-5, F49E12.9, F49E12.10	682	45	7617	3.22649	0.369781	0.0411031	0.681924	-0.608614, -0.390612, 0.46546, 0.953856, -0.469, 0.630282, -0.593632, 0.806036, -2.12583, 2.1921, -0.812398, -0.464824, -1.13973	0.00117007, 0.033626, 0.0111041, 0.00213313, 0.0178328, 0.00117007, 0.0122283, 0.00117007, 0.00117007, 0.00117007, 0.00117007, 0.0216122, 0.00117007
GOTERM_BP_FAT	GO:0005976~polysaccharide metabolic process	13	0.899032	0.000534067	cpg-1, cht-3, chil-12, chil-22, cbd-1, cpg-2, gale-1, C14F11.6, F08F3.4, lmd-4, gsy-1, C39D10.7, ogt-1	682	46	7617	3.15635	0.437188	0.0467716	0.848296	0.635277, -0.956673, -0.467245, 1.31073, 1.81545, -0.388572, -0.440131, 1.48345, 0.363571, -0.642055, -1.08368, -1.64255, -0.474083	0.00117007, 0.00117007, 0.00991233, 0.00117007, 0.00117007, 0.0339259, 0.018754, 0.00117007, 0.047848, 0.015407, 0.00117007, 0.0234979, 0.0174141
GOTERM_BP_FAT	GO:0016054~organic acid catabolic process	11	0.760719	0.000550711	F08A8.4, tdo-2, F08A8.2, haly-1, flu-2, ech-1, C48B4.1, gcst-1, F25C8.1, C09F9.2, Y73F4A.2	682	34	7617	3.61338	0.447183	0.0445707	0.874624	-0.608614, -0.390612, -2.13719, -0.623155, 0.630282, 0.387705, 0.488013, -0.464824, -1.13973, -0.374361, 0.711042	0.00117007, 0.033626, 0.00117007, 0.00934004, 0.00117007, 0.0392767, 0.00747095, 0.0216122, 0.00117007, 0.0425988, 0.00117007
GOTERM_BP_FAT	GO:0046395~carboxylic acid catabolic process	11	0.760719	0.000550711	F08A8.4, tdo-2, F08A8.2, haly-1, flu-2, ech-1, C48B4.1, gcst-1, F25C8.1, C09F9.2, Y73F4A.2	682	34	7617	3.61338	0.447183	0.0445707	0.874624	-0.608614, -0.390612, -2.13719, -0.623155, 0.630282, 0.387705, 0.488013, -0.464824, -1.13973, -0.374361, 0.711042	0.00117007, 0.033626, 0.00117007, 0.00934004, 0.00117007, 0.0392767, 0.00747095, 0.0216122, 0.00117007, 0.0425988, 0.00117007
GOTERM_BP_FAT	GO:0009309~amine biosynthetic process	12	0.829876	0.00087298	gln-3, F26H9.5, odc-1, F55G1.9, mtrr-1, gln-5, gln-6, asns-2, alh-6, cysl-2, bcat-1, Y62E10A.13	682	42	7617	3.19103	0.609269	0.0649208	1.38311	-0.619827, 1.08318, 0.56654, -0.580792, 0.470754, 1.68702, -0.728996, -0.95394, 0.961605, -0.966729, 0.589709, -1.7772	0.00117007, 0.00117007, 0.00117007, 0.0148772, 0.015912, 0.00117007, 0.00117007, 0.00117007, 0.00380937, 0.00117007, 0.00117007, 0.00117007
GOTERM_BP_FAT	GO:0007281~germ cell development	14	0.968188	0.000881614	spe-4, cdk-1, gld-3, glh-2, cyb-2.2, cyb-2.1, dab-1, cyb-3, cyb-1, oma-1, puf-7, pgl-1, wee-1.3, rme-2	682	55	7617	2.84292	0.612885	0.0613091	1.3967	1.90497, 0.984417, 0.661879, 1.62634, -0.400775, 0.785929, 0.892611, 0.991645, 1.17604, 1.53325, 0.98959, 1.96696, 1.96129, 1.31036	0.00117007, 0.00298908, 0.0306499, 0.00117007, 0.0256309, 0.0174141, 0.0148772, 0.00117007, 0.00213313, 0.00117007, 0.00117007, 0.00117007, 0.00117007, 0.00117007
GOTERM_BP_FAT	GO:0001556~oocyte maturation	6	0.414938	0.000968731	cdk-1, cyb-2.2, cyb-2.1, cyb-3, cyb-1, wee-1.3	682	10	7617	6.70117	0.647555	0.0631	1.53372	1.90497, 0.785929, 0.892611, 0.98959, 1.96696, 1.31036	0.00117007, 0.0174141, 0.0148772, 0.00117007, 0.00117007, 0.00117007
GOTERM_BP_FAT	GO:0006072~glycerol-3-phosphate metabolic process	5	0.345781	0.00177905	C55B6.1, gpdh-2, T25G3.4, gpdh-1, R11F4.1	682	7	7617	7.97759	0.8528	0.106585	2.79967	-0.975806, -1.57735, -1.8449, -0.882009, 0.49075	0.00117007, 0.00117007, 0.00117007, 0.00117007, 0.0319252
GOTERM_BP_FAT	GO:0009792~embryonic development ending in birth or egg hatching	260	17.9806	0.00329397	gpr-2, ifp-1, perm-1, iff-1, nhr-6, C14B1.9, ubq-1, F32A7.4, tam-1, lin-59, Y54G9A.7, M04B2.4, mrps-34, mre-11, rga-3, B0393.6, ZC116.3, cdk-1, dbr-1, nxf-1, wago-2, ima-2, mrpl-37, dap-3, vig-1, mex-5, mex-6, Y110A7A.19, mrps-17, gei-4, sun-1, mex-3, mrps-18C, ify-1, F20C5.3, mrpl-20, mrps-14, kbp-3, ani-1, tra-1, K07C5.4, tre-1, nol-5, skr-2, acdh-13, gfat-2, acs-3, dgtr-1, rsp-1, egg-6, mrps-3…	682	2532	7617	1.14686	0.97128	0.178999	5.1256	0.771808, 0.402199, 0.476723, -0.839799, -0.947424, 0.60836, 1.79117, 1.39498, 1.90497, 0.426803, 1.25767, -0.440534, 1.86123, 1.90375, -1.09142, 1.38946, -0.424888, 1.25087, 1.65056, 1.15184, 1.19887, -0.531527, 0.390335, 0.503839, 0.404857, 0.521269, -0.374171, 0.458078, -0.80169, 1.18226, -0.433715, 0.524089, 1.9203, 0.489419, 0.430785, 0.5614, 2.16738, -1.09246, 0.457597, 0.467942, 0.430291, …	0.00213313, 0.0277674, 0.00872397, 0.00117007, 0.00117007, 0.00117007, 0.00991233, 0.0116504, 0.00117007, 0.0290479, 0.0351564, 0.015912, 0.00117007, 0.00380937, 0.00117007, 0.00117007, 0.0206732, 0.00117007, 0.00117007, 0.00380937, 0.00117007, 0.00298908, 0.034347, 0.00681581, 0.0310468, 0.0127669, 0.0429578, 0.00991233, 0.00298908, 0.00117007, 0.0144342, 0.00608777, 0.00117007, 0.00213313, 0.02…
GOTERM_BP_FAT	GO:0006412~translation	35	2.42047	0.00394398	mrps-21, rps-28, mrpl-24, iff-1, rpl-36, rpl-39, F11C1.5, eif-6, mrps-30, ubq-1, mir-354, F32A7.4, mrpl-4, mrps-7, rpl-11.1, mrps-18B, tsfm-1, CD4.3, mrps-9, M28.5, rps-17, mrpl-11, mrpl-12, mrps-10, mrpl-32, mrpl-22, mrpl-41, mrps-18C, fbxa-141, C37A2.7, tufm-1, mrpl-20, mrps-5, tufm-2, mrps-14	682	238	7617	1.64244	0.985766	0.200521	6.10751	0.426803, 0.503839, 0.521269, 0.430785, 0.457597, 0.4397, 0.410085, 0.426346, 0.669744, 0.410833, 0.730067, 0.792791, 0.418844, -0.493354, 0.484547, 0.47951, 0.479584, 0.639521, 0.404102, 0.445887, 0.564591, 0.371562, 1.34152, 0.475925, 0.497477, 0.431767, 0.550675, 0.617342, 0.386234, 1.0216, 0.665758, 0.379234, -0.448058, 0.40341	0.0290479, 0.00681581, 0.0127669, 0.0260752, 0.0239077, 0.0260752, 0.0225277, 0.0260752, 0.00298908, 0.0467907, 0.00117007, 0.00117007, 0.0273401, 0.00813959, 0.0133431, 0.00747095, 0.0239077, 0.00117007, 0.044028, 0.0481466, 0.00934004, 0.0471246, 0.00117007, 0.010517, 0.00461948, 0.033626, 0.00298908, 0.00117007, 0.0434122, 0.00117007, 0.00117007, 0.0406238, 0.0239077, 0.0286766
GOTERM_BP_FAT	GO:0019953~sexual reproduction	33	2.28216	0.00413238	spe-4, cpg-1, fog-2, cyb-2.2, tra-1, cyb-2.1, cyb-3, cpg-2, iff-1, cyb-1, let-754, nhr-6, rsp-1, wee-1.3, cbp-1, rme-2, gld-1, cdk-1, gld-3, ani-2, glh-2, dab-1, daz-1, atad-3, cpb-3, oma-1, puf-5, meg-1, puf-7, sun-1, puf-8, pgl-1, glh-4	682	221	7617	1.66771	0.988387	0.199711	6.39032	0.861981, 1.90497, 0.984417, 0.661879, 1.65056, 2.16738, 1.24037, 1.62634, -0.400775, 1.82727, 0.501088, 0.615213, 1.75183, 1.96073, 0.785929, -2.77001, 1.31073, 0.892611, -0.381859, 1.81545, 0.447106, 1.34152, -0.571738, 0.991645, 1.17604, 1.53325, 0.98959, 1.96696, 1.96129, 1.31036, 0.995963, 1.12811, 1.61239	0.0211546, 0.00117007, 0.00298908, 0.0306499, 0.00117007, 0.00117007, 0.00117007, 0.00117007, 0.0256309, 0.00117007, 0.00681581, 0.00461948, 0.00117007, 0.00298908, 0.0174141, 0.00117007, 0.00117007, 0.0148772, 0.0380481, 0.00117007, 0.0122283, 0.00117007, 0.00813959, 0.00117007, 0.00213313, 0.00117007, 0.00117007, 0.00117007, 0.00117007, 0.00117007, 0.0484739, 0.0206732, 0.00117007
GOTERM_BP_FAT	GO:0006635~fatty acid beta-oxidation	5	0.345781	0.00553507	F08A8.4, F08A8.2, ech-1, C48B4.1, F25C8.1	682	9	7617	6.20479	0.997452	0.24753	8.47097	-0.608614, -0.390612, 0.630282, -0.464824, -1.13973	0.00117007, 0.033626, 0.00117007, 0.0216122, 0.00117007
GOTERM_BP_FAT	GO:0009062~fatty acid catabolic process	5	0.345781	0.00553507	F08A8.4, F08A8.2, ech-1, C48B4.1, F25C8.1	682	9	7617	6.20479	0.997452	0.24753	8.47097	-0.608614, -0.390612, 0.630282, -0.464824, -1.13973	0.00117007, 0.033626, 0.00117007, 0.0216122, 0.00117007
GOTERM_BP_FAT	GO:0007283~spermatogenesis	8	0.55325	0.00642871	spe-4, gld-3, fog-2, tra-1, puf-8, wee-1.3, cbp-1, rsp-1	682	26	7617	3.4365	0.999031	0.27053	9.77384	0.661879, 1.62634, 0.615213, 1.96073, 0.785929, -0.381859, -0.571738, 0.995963	0.0306499, 0.00117007, 0.00461948, 0.00298908, 0.0174141, 0.0380481, 0.00813959, 0.0484739
GOTERM_BP_FAT	GO:0048232~male gamete generation	8	0.55325	0.00642871	spe-4, gld-3, fog-2, tra-1, puf-8, wee-1.3, cbp-1, rsp-1	682	26	7617	3.4365	0.999031	0.27053	9.77384	0.661879, 1.62634, 0.615213, 1.96073, 0.785929, -0.381859, -0.571738, 0.995963	0.0306499, 0.00117007, 0.00461948, 0.00298908, 0.0174141, 0.0380481, 0.00813959, 0.0484739
GOTERM_BP_FAT	GO:0051327~M phase of meiotic cell cycle	25	1.72891	0.00728632	gpr-2, ani-1, hil-5, fbxa-108, skr-2, hcp-2, scc-1, msh-5, clec-64, brd-1, fil-1, mre-11, wee-1.3, air-2, mesp-1, gld-1, cdk-1, C17G10.1, htp-3, C05C10.5, mei-2, F17C11.10, puf-8, lipl-1, klp-15, plk-1	682	159	7617	1.75607	0.999618	0.289738	11.0078	1.25767, 1.50593, 1.90375, 1.65056, 1.19887, 0.5614, 1.49626, 1.21434, 0.657951, 0.99224, 1.22188, 1.96073, 0.785929, 1.75045, 0.892611, 1.18007, 1.23048, 0.662353, 2.45888, 0.669654, 0.804774, 1.05316, 1.03131, 1.06974, 0.84777, -1.42043	0.0351564, 0.00117007, 0.00380937, 0.00117007, 0.00117007, 0.0133431, 0.00213313, 0.00934004, 0.00298908, 0.0111041, 0.0409959, 0.00298908, 0.0174141, 0.00117007, 0.0148772, 0.0481466, 0.033626, 0.0220451, 0.00117007, 0.00747095, 0.00461948, 0.00117007, 0.00872397, 0.00298908, 0.00813959, 0.0365602
GOTERM_BP_FAT	GO:0040008~regulation of growth	198	13.6929	0.00766029	ifp-1, nhr-6, C14B1.9, lin-59, M04B2.4, grd-4, mrps-34, fil-1, mre-11, B0393.6, ZC116.3, C14B1.3, dbr-1, mrpl-37, mex-5, mex-6, Y110A7A.19, B0361.9, mrps-17, tdo-2, T01G5.1, W01A11.1, sun-1, mex-3, mrps-18C, gei-4, mrps-14, osr-1, kbp-3, K07C5.4, nol-5, skr-2, alh-6, acdh-13, rsp-1, mrps-33, mrps-30, mrpl-4, C10G11.8, nspd-4, lam-3, wrt-1, ani-2, mrps-28, W07E6.2, trcs-1, cri-3, kca-1, mrpl-41, m…	682	1902	7617	1.16266	0.999745	0.291609	11.5409	0.771808, 0.402199, 0.60836, 0.516519, 1.90497, -0.428875, 0.426803, -0.440534, -1.09142, -0.869446, -0.586099, -0.494612, 1.65056, 1.15184, 1.19887, -0.568698, -0.531527, 0.503839, 0.404857, -0.785497, -0.433715, 1.9203, 0.489419, -1.02312, 0.5614, 2.16738, 0.457597, 2.2876, 0.467942, 0.521929, 1.49626, 0.4397, -0.464503, 0.456412, 0.410085, 0.376122, 0.426346, 1.5963, -0.615361, 0.418061, 0.444…	0.00213313, 0.0277674, 0.00117007, 0.0372566, 0.00117007, 0.0197955, 0.0290479, 0.015912, 0.00117007, 0.0148772, 0.0133431, 0.00747095, 0.00117007, 0.00380937, 0.00117007, 0.00117007, 0.00298908, 0.00681581, 0.0310468, 0.00117007, 0.0144342, 0.00117007, 0.00213313, 0.0395222, 0.0133431, 0.00117007, 0.0239077, 0.00117007, 0.0295051, 0.00681581, 0.00213313, 0.0260752, 0.00934004, 0.0460586, 0.02252…
GOTERM_BP_FAT	GO:0006732~coenzyme metabolic process	16	1.1065	0.00774579	flu-2, sdhd-1, R07B7.4, F25B5.6, C44B7.10, pnk-4, K05B2.4, ZK1320.9, sucg-1, pnk-1, hacd-1, moc-1, cts-1, C17C3.1, Y87G2A.2, C17C3.3	682	85	7617	2.10233	0.999768	0.284431	11.6624	-1.09142, -2.43845, -1.15257, 0.57267, 0.394401, 0.442154, 0.423894, 0.764094, 0.381544, -2.12583, 0.72872, -0.703413, -0.713358, -0.374361, -0.392061	0.00117007, 0.00117007, 0.00117007, 0.00213313, 0.0331987, 0.0239077, 0.0182895, 0.00117007, 0.0467907, 0.00117007, 0.0299136, 0.00117007, 0.0197955, 0.0425988, 0.0474267
GOTERM_BP_FAT	GO:0000280~nuclear division	13	0.899032	0.00790017	cdk-1, gpr-2, kbp-3, gld-3, ptc-1, cyb-3, cyb-1, mdf-2, hcp-2, tofu-6, air-2, htp-2, htp-3	682	62	7617	2.34181	0.999803	0.279813	11.8813	1.25767, 1.90375, 2.43416, 1.62634, -0.415252, 0.668947, 0.892611, 1.23048, 1.70629, 0.98959, 1.64129, 0.804774, 1.31036	0.0351564, 0.00380937, 0.00213313, 0.00117007, 0.0239077, 0.0347404, 0.0148772, 0.033626, 0.0331987, 0.00117007, 0.0148772, 0.00461948, 0.00117007
GOTERM_BP_FAT	GO:0006071~glycerol metabolic process	6	0.414938	0.00791008	C55B6.1, gpdh-2, T25G3.4, F55C5.2, gpdh-1, R11F4.1	682	15	7617	4.46745	0.999806	0.271294	11.8954	-0.975806, -1.57735, -1.8449, -0.882009, 1.04044, 0.49075	0.00117007, 0.00117007, 0.00117007, 0.00117007, 0.00747095, 0.0319252
GOTERM_BP_FAT	GO:0019400~alditol metabolic process	6	0.414938	0.00791008	C55B6.1, gpdh-2, T25G3.4, F55C5.2, gpdh-1, R11F4.1	682	15	7617	4.46745	0.999806	0.271294	11.8954	-0.975806, -1.57735, -1.8449, -0.882009, 1.04044, 0.49075	0.00117007, 0.00117007, 0.00117007, 0.00117007, 0.00747095, 0.0319252
GOTERM_BP_FAT	GO:0045927~positive regulation of growth	192	13.278	0.00800496	ifp-1, nhr-6, C14B1.9, lin-59, M04B2.4, grd-4, mrps-34, fil-1, mre-11, B0393.6, ZC116.3, dbr-1, C14B1.3, mrpl-37, mex-5, mex-6, Y110A7A.19, B0361.9, tdo-2, mrps-17, T01G5.1, W01A11.1, mrps-18C, sun-1, gei-4, mex-3, mrps-14, osr-1, kbp-3, K07C5.4, nol-5, skr-2, alh-6, acdh-13, rsp-1, mrps-30, mrps-33, mrpl-4, C10G11.8, nspd-4, lam-3, wrt-1, mrps-28, W07E6.2, trcs-1, cri-3, mrpl-41, mrps-5, let-363…	682	1840	7617	1.16542	0.999825	0.265714	12.0296	0.771808, 0.402199, 0.60836, 0.516519, -0.428875, 0.426803, -0.440534, -1.09142, -0.869446, -0.586099, -0.494612, 1.65056, 1.15184, 1.19887, -0.568698, -0.531527, 0.503839, 0.404857, -0.785497, -0.433715, 0.489419, -1.02312, 0.5614, 2.16738, 0.457597, 2.2876, 0.467942, 0.521929, 1.49626, 0.4397, -0.464503, 0.456412, 0.410085, 0.376122, 0.426346, 1.5963, -0.615361, 0.418061, 0.444866, 1.62634, -0.…	0.00213313, 0.0277674, 0.00117007, 0.0372566, 0.0197955, 0.0290479, 0.015912, 0.00117007, 0.0148772, 0.0133431, 0.00747095, 0.00117007, 0.00380937, 0.00117007, 0.00117007, 0.00298908, 0.00681581, 0.0310468, 0.00117007, 0.0144342, 0.00213313, 0.0395222, 0.0133431, 0.00117007, 0.0239077, 0.00117007, 0.0295051, 0.00681581, 0.00213313, 0.0260752, 0.00934004, 0.0460586, 0.0225277, 0.0447799, 0.0260752…
GOTERM_BP_FAT	GO:0019395~fatty acid oxidation	5	0.345781	0.0085793	F08A8.4, F08A8.2, ech-1, C48B4.1, F25C8.1	682	10	7617	5.58431	0.999906	0.273629	12.8384	-0.608614, -0.390612, 0.630282, -0.464824, -1.13973	0.00117007, 0.033626, 0.00117007, 0.0216122, 0.00117007
GOTERM_BP_FAT	GO:0034440~lipid oxidation	5	0.345781	0.0085793	F08A8.4, F08A8.2, ech-1, C48B4.1, F25C8.1	682	10	7617	5.58431	0.999906	0.273629	12.8384	-0.608614, -0.390612, 0.630282, -0.464824, -1.13973	0.00117007, 0.033626, 0.00117007, 0.0216122, 0.00117007
GOTERM_BP_FAT	GO:0007049~cell cycle	43	2.97372	0.00861847	gpr-2, cpg-1, ani-1, kbp-3, D2096.11, hil-5, cyb-2.2, ptc-1, cyb-2.1, cyb-3, fbxa-108, cpg-2, skr-2, cyb-1, mdf-2, hcp-2, mcm-5, scc-1, msh-5, brd-1, clec-64, mre-11, fil-1, wee-1.3, air-2, mesp-1, gld-1, cdk-1, ima-2, C17G10.1, K07A1.10, daf-21, htp-2, htp-3, C05C10.5, mei-2, meg-1, F17C11.10, puf-8, lipl-1, klp-15, tofu-6, plk-3, plk-1	682	324	7617	1.48226	0.99991	0.266887	12.8933	1.90497, 1.25767, 1.50593, 1.90375, 1.38946, 1.65056, 1.19887, 0.5614, 1.49626, 0.40596, 1.21434, 2.43416, 0.657951, -0.415252, 0.99224, 1.22188, 1.96073, 0.785929, 0.668947, 1.31073, 1.75045, 0.892611, 1.11119, 1.18007, 1.81545, 1.23048, 0.662353, 1.70629, 2.45888, 0.98959, 1.96696, 0.669654, 1.64129, 1.13639, 0.804774, 1.05316, -0.478692, 1.03131, 1.31036, 1.06974, 0.84777, -1.42043, 1.61239	0.00117007, 0.0351564, 0.00117007, 0.00380937, 0.00117007, 0.00117007, 0.00117007, 0.0133431, 0.00213313, 0.0354416, 0.00934004, 0.00213313, 0.00298908, 0.0239077, 0.0111041, 0.0409959, 0.00298908, 0.0174141, 0.0347404, 0.00117007, 0.00117007, 0.0148772, 0.00117007, 0.0481466, 0.00117007, 0.033626, 0.0220451, 0.0331987, 0.00117007, 0.00117007, 0.00117007, 0.00747095, 0.0148772, 0.00117007, 0.0046…
GOTERM_BP_FAT	GO:0048285~organelle fission	13	0.899032	0.00898995	cdk-1, gpr-2, kbp-3, gld-3, ptc-1, cyb-3, cyb-1, mdf-2, hcp-2, tofu-6, air-2, htp-2, htp-3	682	63	7617	2.30464	0.99994	0.269079	13.4123	1.25767, 1.90375, 2.43416, 1.62634, -0.415252, 0.668947, 0.892611, 1.23048, 1.70629, 0.98959, 1.64129, 0.804774, 1.31036	0.0351564, 0.00380937, 0.00213313, 0.00117007, 0.0239077, 0.0347404, 0.0148772, 0.033626, 0.0331987, 0.00117007, 0.0148772, 0.00461948, 0.00117007
GOTERM_BP_FAT	GO:0006030~chitin metabolic process	8	0.55325	0.00989342	cpg-1, cht-3, chil-12, cbd-1, chil-22, cpg-2, lmd-4, C39D10.7	682	28	7617	3.19103	0.999977	0.284177	14.6626	-0.956673, 1.31073, 1.81545, -0.440131, 1.48345, -0.642055, -1.08368, -0.474083	0.00117007, 0.00117007, 0.00117007, 0.018754, 0.00117007, 0.015407, 0.00117007, 0.0174141
GOTERM_BP_FAT	GO:0040009~regulation of growth rate	174	12.0332	0.0106228	col-169, col-168, col-167, let-754, mrps-31, nhr-6, eif-6, C14B1.9, lin-59, rpl-11.1, cyp-13A5, M04B2.4, mrps-34, mre-11, fil-1, cbp-1, B0393.6, rme-2, tsfm-1, his-74, ZC116.3, C14B1.3, dbr-1, phb-2, mrpl-37, tomm-22, cox-15, col-166, mex-5, mex-6, Y110A7A.19, B0361.9, fib-1, mrps-17, tdo-2, T01G5.1, mei-2, W01A11.1, nekl-2, mex-3, gei-4, mrps-18C, sun-1, osm-7, C37A2.7, mrps-14, F29C4.2, osr-1, …	682	1662	7617	1.16928	0.99999	0.294057	15.6597	0.771808, 0.402199, 0.60836, 0.516519, -0.428875, 0.426803, -0.440534, -1.09142, -0.869446, -0.586099, -0.494612, 1.65056, 1.15184, 1.19887, -0.531527, 0.503839, 0.404857, -0.433715, 0.489419, -1.02312, 0.5614, 2.16738, 0.457597, 2.2876, 0.467942, 0.521929, 1.49626, 0.4397, -0.464503, 0.456412, 0.376122, 0.426346, 1.5963, -0.615361, 0.418061, 0.444866, 1.85287, -0.400775, 2.12901, 0.501088, 0.615…	0.00213313, 0.0277674, 0.00117007, 0.0372566, 0.0197955, 0.0290479, 0.015912, 0.00117007, 0.0148772, 0.0133431, 0.00747095, 0.00117007, 0.00380937, 0.00117007, 0.00298908, 0.00681581, 0.0310468, 0.0144342, 0.00213313, 0.0395222, 0.0133431, 0.00117007, 0.0239077, 0.00117007, 0.0295051, 0.00681581, 0.00213313, 0.0260752, 0.00934004, 0.0460586, 0.0447799, 0.0260752, 0.0174141, 0.00117007, 0.0178328,…
GOTERM_BP_FAT	GO:0040010~positive regulation of growth rate	174	12.0332	0.0109303	col-169, col-168, col-167, let-754, mrps-31, nhr-6, eif-6, C14B1.9, lin-59, rpl-11.1, cyp-13A5, M04B2.4, mrps-34, mre-11, fil-1, cbp-1, B0393.6, rme-2, tsfm-1, his-74, ZC116.3, C14B1.3, dbr-1, phb-2, mrpl-37, tomm-22, cox-15, col-166, mex-5, mex-6, Y110A7A.19, B0361.9, fib-1, mrps-17, tdo-2, T01G5.1, mei-2, W01A11.1, nekl-2, mex-3, gei-4, mrps-18C, sun-1, osm-7, C37A2.7, mrps-14, F29C4.2, osr-1, …	682	1661	7617	1.16998	0.999993	0.293771	16.0767	0.771808, 0.402199, 0.60836, 0.516519, -0.428875, 0.426803, -0.440534, -1.09142, -0.869446, -0.586099, -0.494612, 1.65056, 1.15184, 1.19887, -0.531527, 0.503839, 0.404857, -0.433715, 0.489419, -1.02312, 0.5614, 2.16738, 0.457597, 2.2876, 0.467942, 0.521929, 1.49626, 0.4397, -0.464503, 0.456412, 0.376122, 0.426346, 1.5963, -0.615361, 0.418061, 0.444866, 1.85287, -0.400775, 2.12901, 0.501088, 0.615…	0.00213313, 0.0277674, 0.00117007, 0.0372566, 0.0197955, 0.0290479, 0.015912, 0.00117007, 0.0148772, 0.0133431, 0.00747095, 0.00117007, 0.00380937, 0.00117007, 0.00298908, 0.00681581, 0.0310468, 0.0144342, 0.00213313, 0.0395222, 0.0133431, 0.00117007, 0.0239077, 0.00117007, 0.0295051, 0.00681581, 0.00213313, 0.0260752, 0.00934004, 0.0460586, 0.0447799, 0.0260752, 0.0174141, 0.00117007, 0.0178328,…
GOTERM_BP_FAT	GO:0051321~meiotic cell cycle	25	1.72891	0.0114117	gpr-2, ani-1, hil-5, fbxa-108, skr-2, hcp-2, scc-1, msh-5, clec-64, brd-1, fil-1, mre-11, wee-1.3, air-2, mesp-1, gld-1, cdk-1, C17G10.1, htp-3, C05C10.5, mei-2, F17C11.10, puf-8, lipl-1, klp-15, plk-1	682	165	7617	1.69222	0.999996	0.297313	16.7257	1.25767, 1.50593, 1.90375, 1.65056, 1.19887, 0.5614, 1.49626, 1.21434, 0.657951, 0.99224, 1.22188, 1.96073, 0.785929, 1.75045, 0.892611, 1.18007, 1.23048, 0.662353, 2.45888, 0.669654, 0.804774, 1.05316, 1.03131, 1.06974, 0.84777, -1.42043	0.0351564, 0.00117007, 0.00380937, 0.00117007, 0.00117007, 0.0133431, 0.00213313, 0.00934004, 0.00298908, 0.0111041, 0.0409959, 0.00298908, 0.0174141, 0.00117007, 0.0148772, 0.0481466, 0.033626, 0.0220451, 0.00117007, 0.00747095, 0.00461948, 0.00117007, 0.00872397, 0.00298908, 0.00813959, 0.0365602
GOTERM_BP_FAT	GO:0009410~response to xenobiotic stimulus	4	0.276625	0.0115813	cyp-35A3, cyp-35C1, cyp-35A4, cyp-35A2	682	6	7617	7.44575	0.999996	0.294023	16.9533	-0.86442, -0.884164, -0.422087, -0.731979	0.00117007, 0.00117007, 0.0229864, 0.00117007
GOTERM_BP_FAT	GO:0030259~lipid glycosylation	10	0.691563	0.0122503	ugt-6, ugt-16, ugt-51, ugt-43, ugt-14, ugt-8, ugt-25, ugt-41, ugt-11, ugt-12	682	43	7617	2.59735	0.999998	0.301243	17.8452	-1.32345, -1.00497, -0.976354, -1.21257, 1.68485, -0.520149, -0.498977, -1.01351, -2.91055, -0.551999	0.00117007, 0.00117007, 0.00117007, 0.00461948, 0.00117007, 0.00117007, 0.0111041, 0.00117007, 0.00117007, 0.00608777
GOTERM_BP_FAT	GO:0000279~M phase	33	2.28216	0.0122613	gpr-2, ani-1, kbp-3, hil-5, ptc-1, cyb-3, fbxa-108, skr-2, cyb-1, mdf-2, hcp-2, scc-1, msh-5, clec-64, brd-1, mre-11, wee-1.3, fil-1, air-2, mesp-1, gld-1, cdk-1, ima-2, C17G10.1, htp-2, htp-3, C05C10.5, mei-2, F17C11.10, puf-8, lipl-1, klp-15, tofu-6, plk-1	682	238	7617	1.54859	0.999998	0.294842	17.8597	1.25767, 1.50593, 1.90375, 1.38946, 1.65056, 1.19887, 0.5614, 1.49626, 1.21434, 2.43416, 0.657951, -0.415252, 0.99224, 1.22188, 1.96073, 0.785929, 0.668947, 1.75045, 0.892611, 1.18007, 1.23048, 0.662353, 1.70629, 2.45888, 0.98959, 0.669654, 1.64129, 0.804774, 1.05316, 1.03131, 1.31036, 1.06974, 0.84777, -1.42043	0.0351564, 0.00117007, 0.00380937, 0.00117007, 0.00117007, 0.00117007, 0.0133431, 0.00213313, 0.00934004, 0.00213313, 0.00298908, 0.0239077, 0.0111041, 0.0409959, 0.00298908, 0.0174141, 0.0347404, 0.00117007, 0.0148772, 0.0481466, 0.033626, 0.0220451, 0.0331987, 0.00117007, 0.00117007, 0.00747095, 0.0148772, 0.00461948, 0.00117007, 0.00872397, 0.00117007, 0.00298908, 0.00813959, 0.0365602
GOTERM_BP_FAT	GO:0009084~glutamine family amino acid biosynthetic process	5	0.345781	0.0125412	gln-3, F55G1.9, gln-5, gln-6, alh-6	682	11	7617	5.07665	0.999999	0.294039	18.2301	0.56654, 0.470754, 1.68702, -0.95394, 0.961605	0.00117007, 0.015912, 0.00117007, 0.00117007, 0.00380937
GOTERM_BP_FAT	GO:0007126~meiosis	24	1.65975	0.0129703	gld-1, cdk-1, gpr-2, ani-1, hil-5, C17G10.1, fbxa-108, skr-2, hcp-2, htp-3, C05C10.5, scc-1, mei-2, F17C11.10, puf-8, lipl-1, klp-15, msh-5, brd-1, clec-64, mre-11, fil-1, air-2, plk-1, mesp-1	682	158	7617	1.6965	0.999999	0.296146	18.795	1.25767, 1.50593, 1.90375, 1.65056, 1.19887, 0.5614, 1.49626, 1.21434, 0.657951, 0.99224, 1.22188, 1.96073, 1.75045, 0.892611, 1.18007, 1.23048, 0.662353, 2.45888, 0.669654, 0.804774, 1.05316, 1.03131, 1.06974, 0.84777, -1.42043	0.0351564, 0.00117007, 0.00380937, 0.00117007, 0.00117007, 0.0133431, 0.00213313, 0.00934004, 0.00298908, 0.0111041, 0.0409959, 0.00298908, 0.00117007, 0.0148772, 0.0481466, 0.033626, 0.0220451, 0.00117007, 0.00747095, 0.00461948, 0.00117007, 0.00872397, 0.00298908, 0.00813959, 0.0365602
GOTERM_BP_FAT	GO:0008340~determination of adult life span	33	2.28216	0.0129933	lys-7, lbp-7, sip-1, mdl-1, cyp-35B1, cpr-1, ftn-1, hsp-16.2, dod-3, sodh-1, stdh-1, pept-1, hsp-16.11, dod-17, che-11, mtl-2, asah-1, mtl-1, nac-3, nxf-1, aqp-1, ges-1, akt-2, daf-21, dod-24, dod-22, C32H11.9, dod-21, ctl-2, asp-3, F54E12.2, rps-10, plk-1, let-363	682	239	7617	1.54211	0.999999	0.290525	18.8252	-0.440534, 0.687803, 0.524089, 1.07315, -0.598288, 1.75045, -0.454645, 2.07209, 4.51629, 1.30242, 0.381539, 0.777568, 3.87651, 1.90099, -1.31535, 1.98737, 1.70013, -0.469354, 0.391813, -0.914959, -0.478692, -0.543734, -0.63976, -0.679419, -0.818046, -1.62263, -1.77993, -0.782272, -0.470561, -0.513981, 0.874422, -2.77184, 0.486206, -0.503009	0.015912, 0.00117007, 0.00608777, 0.00117007, 0.00380937, 0.00117007, 0.0169848, 0.00117007, 0.00117007, 0.00117007, 0.041875, 0.00461948, 0.00117007, 0.00117007, 0.00117007, 0.00117007, 0.00117007, 0.00681581, 0.0491237, 0.00117007, 0.0268876, 0.00298908, 0.0357744, 0.00117007, 0.00117007, 0.00117007, 0.00117007, 0.0290479, 0.015407, 0.00298908, 0.00117007, 0.00117007, 0.0406238, 0.00747095
GOTERM_BP_FAT	GO:0010259~multicellular organismal aging	33	2.28216	0.0129933	lys-7, lbp-7, sip-1, mdl-1, cyp-35B1, cpr-1, ftn-1, hsp-16.2, dod-3, sodh-1, stdh-1, pept-1, hsp-16.11, dod-17, che-11, mtl-2, asah-1, mtl-1, nac-3, nxf-1, aqp-1, ges-1, akt-2, daf-21, dod-24, dod-22, C32H11.9, dod-21, ctl-2, asp-3, F54E12.2, rps-10, plk-1, let-363	682	239	7617	1.54211	0.999999	0.290525	18.8252	-0.440534, 0.687803, 0.524089, 1.07315, -0.598288, 1.75045, -0.454645, 2.07209, 4.51629, 1.30242, 0.381539, 0.777568, 3.87651, 1.90099, -1.31535, 1.98737, 1.70013, -0.469354, 0.391813, -0.914959, -0.478692, -0.543734, -0.63976, -0.679419, -0.818046, -1.62263, -1.77993, -0.782272, -0.470561, -0.513981, 0.874422, -2.77184, 0.486206, -0.503009	0.015912, 0.00117007, 0.00608777, 0.00117007, 0.00380937, 0.00117007, 0.0169848, 0.00117007, 0.00117007, 0.00117007, 0.041875, 0.00461948, 0.00117007, 0.00117007, 0.00117007, 0.00117007, 0.00117007, 0.00681581, 0.0491237, 0.00117007, 0.0268876, 0.00298908, 0.0357744, 0.00117007, 0.00117007, 0.00117007, 0.00117007, 0.0290479, 0.015407, 0.00298908, 0.00117007, 0.00117007, 0.0406238, 0.00747095
GOTERM_BP_FAT	GO:0007568~aging	33	2.28216	0.0129933	lys-7, lbp-7, sip-1, mdl-1, cyp-35B1, cpr-1, ftn-1, hsp-16.2, dod-3, sodh-1, stdh-1, pept-1, hsp-16.11, dod-17, che-11, mtl-2, asah-1, mtl-1, nac-3, nxf-1, aqp-1, ges-1, akt-2, daf-21, dod-24, dod-22, C32H11.9, dod-21, ctl-2, asp-3, F54E12.2, rps-10, plk-1, let-363	682	239	7617	1.54211	0.999999	0.290525	18.8252	-0.440534, 0.687803, 0.524089, 1.07315, -0.598288, 1.75045, -0.454645, 2.07209, 4.51629, 1.30242, 0.381539, 0.777568, 3.87651, 1.90099, -1.31535, 1.98737, 1.70013, -0.469354, 0.391813, -0.914959, -0.478692, -0.543734, -0.63976, -0.679419, -0.818046, -1.62263, -1.77993, -0.782272, -0.470561, -0.513981, 0.874422, -2.77184, 0.486206, -0.503009	0.015912, 0.00117007, 0.00608777, 0.00117007, 0.00380937, 0.00117007, 0.0169848, 0.00117007, 0.00117007, 0.00117007, 0.041875, 0.00461948, 0.00117007, 0.00117007, 0.00117007, 0.00117007, 0.00117007, 0.00681581, 0.0491237, 0.00117007, 0.0268876, 0.00298908, 0.0357744, 0.00117007, 0.00117007, 0.00117007, 0.00117007, 0.0290479, 0.015407, 0.00298908, 0.00117007, 0.00117007, 0.0406238, 0.00747095
GOTERM_BP_FAT	GO:0022403~cell cycle phase	33	2.28216	0.014564	gpr-2, ani-1, kbp-3, hil-5, ptc-1, cyb-3, fbxa-108, skr-2, cyb-1, mdf-2, hcp-2, scc-1, msh-5, clec-64, brd-1, mre-11, wee-1.3, fil-1, air-2, mesp-1, gld-1, cdk-1, ima-2, C17G10.1, htp-2, htp-3, C05C10.5, mei-2, F17C11.10, puf-8, lipl-1, klp-15, tofu-6, plk-1	682	241	7617	1.52931	1	0.3133	20.8608	1.25767, 1.50593, 1.90375, 1.38946, 1.65056, 1.19887, 0.5614, 1.49626, 1.21434, 2.43416, 0.657951, -0.415252, 0.99224, 1.22188, 1.96073, 0.785929, 0.668947, 1.75045, 0.892611, 1.18007, 1.23048, 0.662353, 1.70629, 2.45888, 0.98959, 0.669654, 1.64129, 0.804774, 1.05316, 1.03131, 1.31036, 1.06974, 0.84777, -1.42043	0.0351564, 0.00117007, 0.00380937, 0.00117007, 0.00117007, 0.00117007, 0.0133431, 0.00213313, 0.00934004, 0.00213313, 0.00298908, 0.0239077, 0.0111041, 0.0409959, 0.00298908, 0.0174141, 0.0347404, 0.00117007, 0.0148772, 0.0481466, 0.033626, 0.0220451, 0.0331987, 0.00117007, 0.00117007, 0.00747095, 0.0148772, 0.00461948, 0.00117007, 0.00872397, 0.00117007, 0.00298908, 0.00813959, 0.0365602
GOTERM_BP_FAT	GO:0010564~regulation of cell cycle process	9	0.622407	0.0146719	gld-1, spdl-1, cdk-1, gld-3, CE7X_3.2, puf-8, sun-1, mdf-2, air-2	682	37	7617	2.71669	1	0.309169	20.999	1.90375, 1.65056, 1.62634, 1.85287, 1.96073, 0.892611, 1.64129, 1.12811, -1.30065	0.00380937, 0.00117007, 0.00117007, 0.00117007, 0.00298908, 0.0148772, 0.0148772, 0.0206732, 0.00117007
GOTERM_BP_FAT	GO:0006417~regulation of translation	7	0.484094	0.0165952	gld-1, fog-2, daz-1, puf-8, iff-1, mex-3, let-363	682	24	7617	3.25751	1	0.335841	23.4225	0.771808, -0.440534, 1.65056, 1.24037, 1.96073, 1.34152, 0.995963	0.00213313, 0.015912, 0.00117007, 0.00117007, 0.00298908, 0.00117007, 0.0484739
GOTERM_BP_FAT	GO:0016051~carbohydrate biosynthetic process	7	0.484094	0.0165952	tps-1, F08F3.4, pck-1, gsy-1, gale-1, C14F11.6, gfat-2	682	24	7617	3.25751	1	0.335841	23.4225	0.635277, -0.467245, -0.395753, 1.93489, 0.363571, -1.64255, -0.382589	0.00117007, 0.00991233, 0.0434122, 0.00117007, 0.047848, 0.0234979, 0.0306499
GOTERM_BP_FAT	GO:0051186~cofactor metabolic process	20	1.38313	0.0173285	flu-2, sdhd-1, F25B5.6, R07B7.4, C44B7.10, pnk-4, K05B2.4, ZK1320.9, mcm-2, sucg-1, mcm-7, dhs-23, pnk-1, hacd-1, moc-1, cts-1, C17C3.1, Y87G2A.2, dhs-14, C17C3.3	682	127	7617	1.75884	1	0.341622	24.3281	-1.09142, -2.43845, -1.15257, 0.57267, 0.394401, 0.442154, 1.41198, 0.423894, 0.764094, 0.381544, -2.12583, 0.810835, 0.740411, -0.706381, 0.72872, -0.703413, -0.713358, -0.374361, -0.392061	0.00117007, 0.00117007, 0.00117007, 0.00213313, 0.0331987, 0.0239077, 0.00213313, 0.0182895, 0.00117007, 0.0467907, 0.00117007, 0.0116504, 0.015407, 0.00117007, 0.0299136, 0.00117007, 0.0197955, 0.0425988, 0.0474267
GOTERM_BP_FAT	GO:0006839~mitochondrial transport	5	0.345781	0.0175038	exos-4.1, tin-9.1, dif-1, ddp-1, C34C12.8	682	12	7617	4.65359	1	0.33838	24.5431	0.513383, 0.64291, 0.43928, 0.737679, -0.397076	0.00608777, 0.00117007, 0.0247694, 0.00117007, 0.0256309
GOTERM_BP_FAT	GO:0007067~mitosis	12	0.829876	0.0180084	cdk-1, gpr-2, kbp-3, ptc-1, cyb-3, cyb-1, mdf-2, hcp-2, tofu-6, air-2, htp-2, htp-3	682	61	7617	2.19711	1	0.340343	25.1587	1.25767, 1.90375, 2.43416, -0.415252, 0.668947, 0.892611, 1.23048, 1.70629, 0.98959, 1.64129, 0.804774, 1.31036	0.0351564, 0.00380937, 0.00213313, 0.0239077, 0.0347404, 0.0148772, 0.033626, 0.0331987, 0.00117007, 0.0148772, 0.00461948, 0.00117007
GOTERM_BP_FAT	GO:0044242~cellular lipid catabolic process	6	0.414938	0.0180317	F08A8.4, F08A8.2, ech-1, asm-3, C48B4.1, F25C8.1	682	18	7617	3.72287	1	0.334954	25.1871	-0.608614, -0.390612, 0.630282, -1.38054, -0.464824, -1.13973	0.00117007, 0.033626, 0.00117007, 0.00117007, 0.0216122, 0.00117007
GOTERM_BP_FAT	GO:0019751~polyol metabolic process	6	0.414938	0.0180317	C55B6.1, gpdh-2, T25G3.4, F55C5.2, gpdh-1, R11F4.1	682	18	7617	3.72287	1	0.334954	25.1871	-0.975806, -1.57735, -1.8449, -0.882009, 1.04044, 0.49075	0.00117007, 0.00117007, 0.00117007, 0.00117007, 0.00747095, 0.0319252
GOTERM_BP_FAT	GO:0048477~oogenesis	17	1.17566	0.0182932	spe-4, gld-1, cdk-1, cpg-1, ani-2, cyb-2.2, dab-1, cyb-2.1, daz-1, cyb-3, cpg-2, cyb-1, oma-1, puf-5, pgl-1, wee-1.3, rme-2	682	102	7617	1.86144	1	0.333305	25.5041	1.90497, 0.661879, 1.65056, 1.24037, -0.400775, 1.82727, 1.75183, 0.785929, 1.31073, 0.892611, 1.81545, 0.991645, 1.53325, 0.98959, 1.96696, 1.96129, 1.31036	0.00117007, 0.0306499, 0.00117007, 0.00117007, 0.0256309, 0.00117007, 0.00117007, 0.0174141, 0.00117007, 0.0148772, 0.00117007, 0.00117007, 0.00117007, 0.00117007, 0.00117007, 0.00117007, 0.00117007
GOTERM_BP_FAT	GO:0007292~female gamete generation	18	1.24481	0.0190836	spe-4, gld-1, cdk-1, cpg-1, ani-2, cyb-2.2, dab-1, cyb-2.1, daz-1, cyb-3, cpg-2, cyb-1, nhr-6, oma-1, puf-5, pgl-1, wee-1.3, rme-2	682	111	7617	1.81113	1	0.339428	26.4549	1.90497, 0.661879, 1.65056, 1.24037, -0.400775, 1.82727, 1.75183, 0.785929, -2.77001, 1.31073, 0.892611, 1.81545, 0.991645, 1.53325, 0.98959, 1.96696, 1.96129, 1.31036	0.00117007, 0.0306499, 0.00117007, 0.00117007, 0.0256309, 0.00117007, 0.00117007, 0.0174141, 0.00117007, 0.00117007, 0.0148772, 0.00117007, 0.00117007, 0.00117007, 0.00117007, 0.00117007, 0.00117007, 0.00117007
GOTERM_BP_FAT	GO:0048610~reproductive cellular process	14	0.968188	0.0199751	spe-4, cdk-1, gld-3, glh-2, cyb-2.2, cyb-2.1, dab-1, cyb-3, cyb-1, oma-1, puf-7, pgl-1, wee-1.3, rme-2	682	78	7617	2.00462	1	0.346689	27.5136	1.90497, 0.984417, 0.661879, 1.62634, -0.400775, 0.785929, 0.892611, 0.991645, 1.17604, 1.53325, 0.98959, 1.96696, 1.96129, 1.31036	0.00117007, 0.00298908, 0.0306499, 0.00117007, 0.0256309, 0.0174141, 0.0148772, 0.00117007, 0.00213313, 0.00117007, 0.00117007, 0.00117007, 0.00117007, 0.00117007
GOTERM_BP_FAT	GO:0000087~M phase of mitotic cell cycle	12	0.829876	0.0201886	cdk-1, gpr-2, kbp-3, ptc-1, cyb-3, cyb-1, mdf-2, hcp-2, tofu-6, air-2, htp-2, htp-3	682	62	7617	2.16167	1	0.344281	27.765	1.25767, 1.90375, 2.43416, -0.415252, 0.668947, 0.892611, 1.23048, 1.70629, 0.98959, 1.64129, 0.804774, 1.31036	0.0351564, 0.00380937, 0.00213313, 0.0239077, 0.0347404, 0.0148772, 0.033626, 0.0331987, 0.00117007, 0.0148772, 0.00461948, 0.00117007
GOTERM_BP_FAT	GO:0006022~aminoglycan metabolic process	8	0.55325	0.0205928	cpg-1, cht-3, chil-12, cbd-1, chil-22, cpg-2, lmd-4, C39D10.7	682	32	7617	2.79216	1	0.344552	28.2387	-0.956673, 1.31073, 1.81545, -0.440131, 1.48345, -0.642055, -1.08368, -0.474083	0.00117007, 0.00117007, 0.00117007, 0.018754, 0.00117007, 0.015407, 0.00117007, 0.0174141
GOTERM_BP_FAT	GO:0050832~defense response to fungus	3	0.207469	0.0225243	nlp-29, nlp-31, nlp-33	682	3	7617	11.1686	1	0.364885	30.4627	0.486403, 0.536409, 0.554452	0.015912, 0.00213313, 0.00117007
GOTERM_BP_FAT	GO:0031640~killing of cells of another organism	3	0.207469	0.0225243	nlp-29, nlp-31, nlp-33	682	3	7617	11.1686	1	0.364885	30.4627	0.486403, 0.536409, 0.554452	0.015912, 0.00213313, 0.00117007
GOTERM_BP_FAT	GO:0009620~response to fungus	3	0.207469	0.0225243	nlp-29, nlp-31, nlp-33	682	3	7617	11.1686	1	0.364885	30.4627	0.486403, 0.536409, 0.554452	0.015912, 0.00213313, 0.00117007
GOTERM_BP_FAT	GO:0034637~cellular carbohydrate biosynthetic process	6	0.414938	0.0227172	tps-1, F08F3.4, pck-1, gsy-1, gale-1, C14F11.6	682	19	7617	3.52693	1	0.362089	30.6812	0.635277, -0.467245, -0.395753, 0.363571, -1.64255, -0.382589	0.00117007, 0.00991233, 0.0434122, 0.047848, 0.0234979, 0.0306499
GOTERM_BP_FAT	GO:0016042~lipid catabolic process	10	0.691563	0.0244529	F08A8.4, F47A4.5, T04B2.5, mlt-7, F08A8.2, ech-1, asm-3, C48B4.1, F25C8.1, Y69A2AL.2	682	48	7617	2.3268	1	0.37854	32.6186	-0.608614, -0.390612, -0.449591, 0.630282, 0.537751, -1.38054, -0.44821, -0.464824, -1.13973, -0.665782	0.00117007, 0.033626, 0.0148772, 0.00117007, 0.00117007, 0.00117007, 0.0116504, 0.0216122, 0.00117007, 0.00117007
GOTERM_BP_FAT	GO:0046700~heterocycle catabolic process	6	0.414938	0.0281241	tdo-2, haly-1, flu-2, C09F9.2, Y73F4A.2, dpyd-1	682	20	7617	3.35059	1	0.416384	36.5506	-2.13719, -0.623155, 0.387705, 0.617538, -0.374361, 0.711042	0.00117007, 0.00934004, 0.0392767, 0.00117007, 0.0425988, 0.00117007
GOTERM_BP_FAT	GO:0044264~cellular polysaccharide metabolic process	5	0.345781	0.0306702	F08F3.4, gsy-1, gale-1, C14F11.6, ogt-1	682	14	7617	3.98879	1	0.438921	39.1502	0.635277, -0.467245, -0.388572, 0.363571, -1.64255	0.00117007, 0.00991233, 0.0339259, 0.047848, 0.0234979
GOTERM_BP_FAT	GO:0022402~cell cycle process	37	2.55878	0.0331711	gpr-2, cpg-1, ani-1, kbp-3, D2096.11, hil-5, ptc-1, cyb-3, fbxa-108, cpg-2, skr-2, cyb-1, mdf-2, hcp-2, scc-1, msh-5, brd-1, clec-64, mre-11, wee-1.3, fil-1, air-2, mesp-1, gld-1, cdk-1, ima-2, C17G10.1, htp-2, htp-3, C05C10.5, mei-2, meg-1, F17C11.10, puf-8, lipl-1, klp-15, tofu-6, plk-1	682	295	7617	1.40081	1	0.459474	41.6061	1.25767, 1.50593, 1.90375, 1.38946, 1.65056, 1.19887, 0.5614, 1.49626, 1.21434, 2.43416, 0.657951, -0.415252, 0.99224, 1.22188, 1.96073, 0.785929, 0.668947, 1.31073, 1.75045, 0.892611, 1.18007, 1.81545, 1.23048, 0.662353, 1.70629, 2.45888, 0.98959, 0.669654, 1.64129, 0.804774, 1.05316, 1.03131, 1.31036, 1.06974, 0.84777, -1.42043, 1.61239	0.0351564, 0.00117007, 0.00380937, 0.00117007, 0.00117007, 0.00117007, 0.0133431, 0.00213313, 0.00934004, 0.00213313, 0.00298908, 0.0239077, 0.0111041, 0.0409959, 0.00298908, 0.0174141, 0.0347404, 0.00117007, 0.00117007, 0.0148772, 0.0481466, 0.00117007, 0.033626, 0.0220451, 0.0331987, 0.00117007, 0.00117007, 0.00747095, 0.0148772, 0.00461948, 0.00117007, 0.00872397, 0.00117007, 0.00298908, 0.008…
GOTERM_BP_FAT	GO:0009408~response to heat	7	0.484094	0.0342649	hsp-16.2, hsp-43, hsp-16.11, sip-1, che-11, mtl-2, mtl-1	682	28	7617	2.79216	1	0.464876	42.6507	2.07209, 1.98737, -0.63976, -1.62263, -0.782272, -0.470561, 0.394104	0.00117007, 0.00117007, 0.0357744, 0.00117007, 0.0290479, 0.015407, 0.0361556
GOTERM_BP_FAT	GO:0042127~regulation of cell proliferation	7	0.484094	0.0342649	gld-1, gld-3, CE7X_3.2, puf-8, mdl-1, skr-2, glh-4	682	28	7617	2.79216	1	0.464876	42.6507	0.861981, 1.65056, 1.19887, 1.62634, 1.96073, -2.77184, -1.30065	0.0211546, 0.00117007, 0.00117007, 0.00117007, 0.00298908, 0.00117007, 0.00117007
GOTERM_BP_FAT	GO:0051445~regulation of meiotic cell cycle	6	0.414938	0.0342813	gld-1, cdk-1, gld-3, CE7X_3.2, puf-8, wee-1.3	682	21	7617	3.19103	1	0.459526	42.6663	1.65056, 1.62634, 1.96073, 0.785929, 0.892611, -1.30065	0.00117007, 0.00117007, 0.00298908, 0.0174141, 0.0148772, 0.00117007
GOTERM_BP_FAT	GO:0007059~chromosome segregation	21	1.45228	0.037479	gpr-2, hil-5, C17G10.1, fbxa-108, skr-2, hcp-2, htp-3, tam-1, C05C10.5, scc-1, F17C11.10, lipl-1, klp-15, msh-5, brd-1, clec-64, mre-11, tofu-6, fil-1, air-2, plk-1, mesp-1	682	147	7617	1.59552	1	0.484669	45.62	1.25767, 1.50593, 1.90375, 1.19887, 0.5614, 1.21434, 2.43416, 0.657951, 0.99224, 1.22188, 1.75045, 1.18007, 1.23048, 2.45888, 0.669654, 0.804774, 1.05316, 1.03131, -0.403001, 1.06974, 0.84777, -1.42043	0.0351564, 0.00117007, 0.00380937, 0.00117007, 0.0133431, 0.00934004, 0.00213313, 0.00298908, 0.0111041, 0.0409959, 0.00117007, 0.0481466, 0.033626, 0.00117007, 0.00747095, 0.00461948, 0.00117007, 0.00872397, 0.0264315, 0.00298908, 0.00813959, 0.0365602
GOTERM_BP_FAT	GO:0001906~cell killing	3	0.207469	0.0423916	nlp-29, nlp-31, nlp-33	682	4	7617	8.37647	1	0.522798	49.8812	0.486403, 0.536409, 0.554452	0.015912, 0.00213313, 0.00117007
GOTERM_BP_FAT	GO:0051726~regulation of cell cycle	11	0.760719	0.0425593	gld-1, spdl-1, cdk-1, gld-3, CE7X_3.2, puf-8, sun-1, mdf-2, wee-1.3, air-2, plk-1	682	61	7617	2.01401	1	0.518669	50.021	1.90375, 1.65056, 1.62634, 1.85287, 1.96073, 0.785929, 1.75045, 0.892611, 1.64129, 1.12811, -1.30065	0.00380937, 0.00117007, 0.00117007, 0.00117007, 0.00298908, 0.0174141, 0.00117007, 0.0148772, 0.0148772, 0.0206732, 0.00117007
GOTERM_BP_FAT	GO:0045132~meiotic chromosome segregation	18	1.24481	0.0431068	gpr-2, hil-5, C17G10.1, fbxa-108, skr-2, hcp-2, htp-3, C05C10.5, scc-1, F17C11.10, lipl-1, klp-15, msh-5, clec-64, brd-1, mre-11, fil-1, plk-1, mesp-1	682	122	7617	1.64783	1	0.517812	50.4749	1.25767, 1.50593, 1.19887, 0.5614, 1.21434, 0.657951, 0.99224, 1.22188, 1.75045, 1.18007, 1.23048, 2.45888, 0.669654, 0.804774, 1.05316, 1.03131, 1.06974, 0.84777, -1.42043	0.0351564, 0.00117007, 0.00117007, 0.0133431, 0.00934004, 0.00298908, 0.0111041, 0.0409959, 0.00117007, 0.0481466, 0.033626, 0.00117007, 0.00747095, 0.00461948, 0.00117007, 0.00872397, 0.00298908, 0.00813959, 0.0365602
GOTERM_BP_FAT	GO:0009116~nucleoside metabolic process	7	0.484094	0.0464335	pnk-1, K02D7.1, cdd-1, R07H5.8, pnk-4, B0228.7, dpyd-1	682	30	7617	2.60601	1	0.539364	53.1504	-1.09142, 0.807238, 0.473065, 0.535654, -0.703413, 0.617538, 1.15588	0.00117007, 0.00117007, 0.00813959, 0.00380937, 0.00117007, 0.00117007, 0.00117007
GOTERM_BP_FAT	GO:0040020~regulation of meiosis	5	0.345781	0.0483709	gld-1, cdk-1, gld-3, CE7X_3.2, puf-8	682	16	7617	3.49019	1	0.548977	54.6454	1.65056, 1.62634, 1.96073, 0.892611, -1.30065	0.00117007, 0.00117007, 0.00298908, 0.0148772, 0.00117007
GOTERM_CC_FAT	GO:0005739~mitochondrion	43	2.97372	7.00257e-11	let-721, mrpl-24, ddp-1, Y51H1A.3, tomm-20, alh-6, let-754, F20D6.11, tomm-7, mrps-30, F54D5.7, mrps-7, F45G2.8, exos-4.1, C16A3.10, phb-2, sdhd-1, hpo-18, ech-1, R07B7.4, dap-3, phb-1, mrps-9, cco-2, timm-23, mrps-25, ZC416.6, R07E3.4, mrpl-11, cri-3, sucg-1, mrps-10, Y48A6B.9, mrpl-32, mrpl-41, tin-9.1, dif-1, T25G3.4, mrps-18C, cts-1, C34C12.8, mrps-5, mrps-14	548	199	7742	3.05273	1.0994e-08	1.0994e-08	8.42818e-08	0.476723, -0.975806, 0.390335, 0.430785, 0.410085, 0.426346, 0.418061, 0.431892, 0.592815, 0.388204, 0.56654, 0.730067, 0.442154, 0.513383, 0.584854, 0.64291, 0.418844, 0.47951, 0.479584, 0.639521, -0.469, 0.42002, 0.564591, 0.392168, -0.455519, 0.447106, 0.764094, 0.465862, 0.420938, 0.381544, 0.43928, 0.806036, 0.737679, -0.397076, 0.431767, 0.386234, 0.378761, -0.608691, 0.72872, 0.383692, -0.…	0.00872397, 0.00117007, 0.034347, 0.0260752, 0.0225277, 0.0260752, 0.0178328, 0.015407, 0.00117007, 0.0385878, 0.00117007, 0.00117007, 0.0239077, 0.00608777, 0.00117007, 0.00117007, 0.0273401, 0.00747095, 0.0239077, 0.00117007, 0.0178328, 0.0395222, 0.00934004, 0.043172, 0.0127669, 0.0122283, 0.00117007, 0.0174141, 0.0385878, 0.0467907, 0.0247694, 0.00117007, 0.00117007, 0.0256309, 0.033626, 0.04…
GOTERM_CC_FAT	GO:0005840~ribosome	33	2.28216	6.24089e-09	mrps-21, rps-28, mrpl-24, rpl-36, rpl-39, F11C1.5, mrps-30, ubq-1, mir-354, mrpl-4, Y73B3A.18, mrps-7, rpl-11.1, mrps-18B, CD4.3, dap-3, mrps-9, M28.5, rps-17, mrps-25, mrpl-11, mrps-10, mrpl-12, mrpl-22, mrpl-32, mrpl-41, mrps-18C, rps-10, C37A2.7, mrpl-20, mrps-5, F10E7.5, mrps-14	548	147	7742	3.17153	9.7982e-07	4.8991e-07	7.51143e-06	0.524089, 0.430785, 0.457597, 0.4397, 0.410085, 0.426346, 0.500198, 0.669744, 0.431892, 0.410833, 0.730067, 0.792791, 0.418844, -0.493354, 0.484547, 0.47951, 0.479584, 0.639521, 0.404102, 0.445887, 0.564591, 0.420938, 0.475925, 0.497477, 0.431767, 0.550675, 0.617342, 0.386234, 1.0216, 0.665758, -0.448058	0.00608777, 0.0260752, 0.0239077, 0.0260752, 0.0225277, 0.0260752, 0.0178328, 0.00298908, 0.015407, 0.0467907, 0.00117007, 0.00117007, 0.0273401, 0.00813959, 0.0133431, 0.00747095, 0.0239077, 0.00117007, 0.044028, 0.0481466, 0.00934004, 0.0385878, 0.010517, 0.00461948, 0.033626, 0.00298908, 0.00117007, 0.0434122, 0.00117007, 0.00117007, 0.0239077
GOTERM_CC_FAT	GO:0030529~ribonucleoprotein complex	36	2.48963	1.66149e-07	mrps-21, rps-28, mrpl-24, K01G5.5, rpl-36, rpl-39, F11C1.5, mrps-30, ubq-1, mir-354, Y48A6B.3, mrpl-4, Y73B3A.18, mrps-7, rpl-11.1, mrps-18B, CD4.3, dap-3, mrps-9, M28.5, rps-17, mrps-25, mrpl-11, mrps-10, mrpl-12, fib-1, mrpl-32, mrpl-22, mrpl-41, mrps-18C, rps-10, C37A2.7, mrpl-20, F10E7.5, mrps-5, mrps-14	548	193	7742	2.63523	2.60851e-05	8.6951e-06	0.000199974	0.524089, 0.430785, 0.457597, 0.4397, 0.410085, 0.426346, 0.500198, 0.669744, 0.431892, 0.410833, 0.730067, 0.792791, 0.418844, -0.493354, 0.484547, 0.47951, 0.479584, 0.639521, 0.404102, 0.445887, 0.429657, 0.515381, 0.564591, 0.420938, 0.475925, 0.497477, 0.431767, 0.550675, 0.617342, 0.386234, 1.0216, 0.665758, 0.779134, -0.448058	0.00608777, 0.0260752, 0.0239077, 0.0260752, 0.0225277, 0.0260752, 0.0178328, 0.00298908, 0.015407, 0.0467907, 0.00117007, 0.00117007, 0.0273401, 0.00813959, 0.0133431, 0.00747095, 0.0239077, 0.00117007, 0.044028, 0.0481466, 0.0216122, 0.0234979, 0.00934004, 0.0385878, 0.010517, 0.00461948, 0.033626, 0.00298908, 0.00117007, 0.0434122, 0.00117007, 0.00117007, 0.00117007, 0.0239077
GOTERM_CC_FAT	GO:0044429~mitochondrial part	28	1.93638	3.74239e-07	let-721, ddp-1, alh-6, tomm-20, let-754, tomm-7, F20D6.11, F54D5.7, F45G2.8, exos-4.1, C16A3.10, phb-2, hpo-18, sdhd-1, ech-1, R07B7.4, dap-3, phb-1, cco-2, timm-23, ZC416.6, R07E3.4, cri-3, mrpl-41, tin-9.1, dif-1, cts-1, C34C12.8	548	132	7742	2.99679	5.87538e-05	1.46888e-05	0.000450427	0.476723, 0.390335, 0.426346, 0.418061, 0.431892, 0.592815, 0.56654, 0.442154, 0.513383, 0.584854, 0.64291, 0.42002, 0.392168, -0.455519, 0.447106, 0.764094, 0.465862, 0.43928, 0.806036, 0.737679, -0.397076, 0.378761, -0.608691, 0.72872, 0.383692, -0.464824, -1.89642	0.00872397, 0.034347, 0.0260752, 0.0178328, 0.015407, 0.00117007, 0.00117007, 0.0239077, 0.00608777, 0.00117007, 0.00117007, 0.0395222, 0.043172, 0.0127669, 0.0122283, 0.00117007, 0.0174141, 0.0247694, 0.00117007, 0.00117007, 0.0256309, 0.0422661, 0.00117007, 0.0299136, 0.0388931, 0.0216122, 0.00117007
GOTERM_CC_FAT	GO:0043232~intracellular non-membrane-bounded organelle	67	4.63347	1.14196e-06	gpr-2, ifp-1, msp-51, ubq-1, Y48A6B.3, scc-1, F53B6.4, Y73B3A.18, rpl-11.1, ZC196.2, msp-59, klc-1, exos-4.1, his-74, osm-10, dap-3, msp-64, fib-1, mrpl-32, mei-2, mrps-18C, klp-15, C37A2.7, mrpl-20, mrps-14, F21H7.5, kbp-3, ani-1, mrps-21, hil-5, mrpl-24, rps-28, msp-142, K01G5.5, rpl-36, hil-4, rpl-39, F11C1.5, mrps-30, mir-354, mrpl-4, nmy-2, mrps-7, msp-3, air-2, mrps-18B, hum-1, spdl-1, ifc-…	548	517	7742	1.83087	0.000179272	3.58569e-05	0.00137443	1.50593, 1.90375, 0.663281, 0.524089, -0.495443, 0.430785, 0.5614, 0.457597, 1.49626, 0.4397, -0.464503, -0.373534, 1.26367, 0.410085, 0.426346, 1.21434, 1.3135, 1.77509, 1.94901, 1.1283, 0.500198, 1.85287, 0.669744, 0.431892, 0.410833, 1.88648, 2.58529, 0.730067, 0.792791, 0.668947, 0.418844, -0.493354, 0.484547, -0.741635, 1.75045, 0.47951, 0.479584, 0.639521, 0.404102, 0.445887, 0.429657, 0.51…	0.00117007, 0.00380937, 0.00380937, 0.00608777, 0.00747095, 0.0260752, 0.0133431, 0.0239077, 0.00213313, 0.0260752, 0.00934004, 0.0415381, 0.0178328, 0.0225277, 0.0260752, 0.00934004, 0.00380937, 0.00117007, 0.0388931, 0.0144342, 0.0178328, 0.00117007, 0.00298908, 0.015407, 0.0467907, 0.00608777, 0.00991233, 0.00117007, 0.00117007, 0.0347404, 0.0273401, 0.00813959, 0.0133431, 0.0380481, 0.0011700…
GOTERM_CC_FAT	GO:0043228~non-membrane-bounded organelle	67	4.63347	1.14196e-06	gpr-2, ifp-1, msp-51, ubq-1, Y48A6B.3, scc-1, F53B6.4, Y73B3A.18, rpl-11.1, ZC196.2, msp-59, klc-1, exos-4.1, his-74, osm-10, dap-3, msp-64, fib-1, mrpl-32, mei-2, mrps-18C, klp-15, C37A2.7, mrpl-20, mrps-14, F21H7.5, kbp-3, ani-1, mrps-21, hil-5, mrpl-24, rps-28, msp-142, K01G5.5, rpl-36, hil-4, rpl-39, F11C1.5, mrps-30, mir-354, mrpl-4, nmy-2, mrps-7, msp-3, air-2, mrps-18B, hum-1, spdl-1, ifc-…	548	517	7742	1.83087	0.000179272	3.58569e-05	0.00137443	1.50593, 1.90375, 0.663281, 0.524089, -0.495443, 0.430785, 0.5614, 0.457597, 1.49626, 0.4397, -0.464503, -0.373534, 1.26367, 0.410085, 0.426346, 1.21434, 1.3135, 1.77509, 1.94901, 1.1283, 0.500198, 1.85287, 0.669744, 0.431892, 0.410833, 1.88648, 2.58529, 0.730067, 0.792791, 0.668947, 0.418844, -0.493354, 0.484547, -0.741635, 1.75045, 0.47951, 0.479584, 0.639521, 0.404102, 0.445887, 0.429657, 0.51…	0.00117007, 0.00380937, 0.00380937, 0.00608777, 0.00747095, 0.0260752, 0.0133431, 0.0239077, 0.00213313, 0.0260752, 0.00934004, 0.0415381, 0.0178328, 0.0225277, 0.0260752, 0.00934004, 0.00380937, 0.00117007, 0.0388931, 0.0144342, 0.0178328, 0.00117007, 0.00298908, 0.015407, 0.0467907, 0.00608777, 0.00991233, 0.00117007, 0.00117007, 0.0347404, 0.0273401, 0.00813959, 0.0133431, 0.0380481, 0.0011700…
GOTERM_CC_FAT	GO:0031974~membrane-enclosed lumen	24	1.65975	0.000191532	exos-4.1, C16A3.10, ech-1, dap-3, M28.5, ges-1, K01G5.5, ddp-1, alh-6, daf-8, let-754, ZC416.6, cri-3, fib-1, Y48A6B.3, let-19, hsp-4, mrpl-41, tin-9.1, F54D5.7, dpy-22, Y54E10A.10, cts-1, C34C12.8	548	145	7742	2.33838	0.0296257	0.00499969	0.230281	0.663281, -0.418429, 0.426346, -0.442006, 0.431892, 0.592815, 0.56654, -1.09735, 0.792791, 0.513383, 0.584854, 0.64291, 0.429657, 0.515381, 0.392168, 0.447106, 0.764094, 0.43928, 0.806036, 0.737679, -0.543734, 0.779134, -0.464824, -0.465565	0.00380937, 0.0339259, 0.0260752, 0.0434122, 0.015407, 0.00117007, 0.00117007, 0.00117007, 0.00117007, 0.00608777, 0.00117007, 0.00117007, 0.0216122, 0.0234979, 0.043172, 0.0122283, 0.00117007, 0.0247694, 0.00117007, 0.00117007, 0.00298908, 0.00117007, 0.0216122, 0.00991233
GOTERM_CC_FAT	GO:0031967~organelle envelope	21	1.45228	0.000225005	exos-4.1, let-721, phb-2, hpo-18, ima-2, sdhd-1, R07B7.4, phb-1, cco-2, ddp-1, timm-23, tomm-20, let-754, R07E3.4, tomm-7, F20D6.11, tin-9.1, dif-1, F45G2.8, npp-22, lem-3	548	119	7742	2.49313	0.034713	0.00503439	0.270476	0.476723, 1.38946, 0.390335, -0.7763, 0.418061, 0.442154, 0.513383, 0.42002, -0.455519, 0.447106, 0.465862, 0.43928, 0.737679, -0.397076, 0.378761, -0.608691, 0.453966, 0.72872, 0.383692, -1.89642	0.00872397, 0.00117007, 0.034347, 0.00117007, 0.0178328, 0.0239077, 0.00608777, 0.0395222, 0.0127669, 0.0122283, 0.0174141, 0.0247694, 0.00117007, 0.0256309, 0.0422661, 0.00117007, 0.0491237, 0.0299136, 0.0388931, 0.00117007
GOTERM_CC_FAT	GO:0005740~mitochondrial envelope	18	1.24481	0.000306228	exos-4.1, let-721, phb-2, hpo-18, sdhd-1, R07B7.4, phb-1, cco-2, ddp-1, timm-23, tomm-20, let-754, R07E3.4, tomm-7, F20D6.11, tin-9.1, dif-1, F45G2.8	548	95	7742	2.67683	0.0469474	0.00599261	0.367948	0.476723, 0.390335, 0.418061, 0.442154, 0.513383, 0.42002, -0.455519, 0.447106, 0.465862, 0.43928, 0.737679, -0.397076, 0.378761, -0.608691, 0.72872, 0.383692, -1.89642	0.00872397, 0.034347, 0.0178328, 0.0239077, 0.00608777, 0.0395222, 0.0127669, 0.0122283, 0.0174141, 0.0247694, 0.00117007, 0.0256309, 0.0422661, 0.00117007, 0.0299136, 0.0388931, 0.00117007
GOTERM_CC_FAT	GO:0031975~envelope	22	1.52144	0.000425923	exos-4.1, let-721, phb-2, hpo-18, sdhd-1, ima-2, R07B7.4, phb-1, cco-2, ddp-1, timm-23, tomm-20, let-754, R07E3.4, tomm-7, F20D6.11, F47A4.5, tin-9.1, dif-1, F45G2.8, npp-22, lem-3	548	134	7742	2.31948	0.0646965	0.00740403	0.511431	0.476723, 1.38946, 0.390335, -0.7763, 0.418061, 0.442154, 0.513383, 0.42002, -0.455519, 0.447106, 0.465862, 0.43928, 0.737679, -0.397076, 0.378761, -0.608691, 0.453966, 0.72872, 0.383692, -0.665782, -1.89642	0.00872397, 0.00117007, 0.034347, 0.00117007, 0.0178328, 0.0239077, 0.00608777, 0.0395222, 0.0127669, 0.0122283, 0.0174141, 0.0247694, 0.00117007, 0.0256309, 0.0422661, 0.00117007, 0.0491237, 0.0299136, 0.0388931, 0.00117007, 0.00117007
GOTERM_CC_FAT	GO:0042579~microbody	8	0.55325	0.000565571	F08A8.4, F08A8.2, C48B4.1, ctl-2, B0272.4, F25C8.1, ddo-1, daao-1	548	22	7742	5.13736	0.0849895	0.00884265	0.678591	-0.608614, -0.390612, -0.598288, 0.630282, -0.818742, 0.727458, -1.13973, -0.891579	0.00117007, 0.033626, 0.00380937, 0.00117007, 0.00117007, 0.00117007, 0.00117007, 0.00117007
GOTERM_CC_FAT	GO:0005777~peroxisome	8	0.55325	0.000565571	F08A8.4, F08A8.2, C48B4.1, ctl-2, B0272.4, F25C8.1, ddo-1, daao-1	548	22	7742	5.13736	0.0849895	0.00884265	0.678591	-0.608614, -0.390612, -0.598288, 0.630282, -0.818742, 0.727458, -1.13973, -0.891579	0.00117007, 0.033626, 0.00380937, 0.00117007, 0.00117007, 0.00117007, 0.00117007, 0.00117007
GOTERM_CC_FAT	GO:0031966~mitochondrial membrane	17	1.17566	0.000635066	exos-4.1, let-721, phb-2, hpo-18, sdhd-1, R07B7.4, phb-1, cco-2, ddp-1, tomm-20, timm-23, R07E3.4, tomm-7, F20D6.11, tin-9.1, dif-1, F45G2.8	548	92	7742	2.61056	0.0949246	0.00902603	0.761682	0.476723, 0.390335, 0.418061, 0.442154, 0.513383, 0.42002, -0.455519, 0.465862, 0.43928, 0.737679, -0.397076, 0.378761, -0.608691, 0.72872, 0.383692, -1.89642	0.00872397, 0.034347, 0.0178328, 0.0239077, 0.00608777, 0.0395222, 0.0127669, 0.0174141, 0.0247694, 0.00117007, 0.0256309, 0.0422661, 0.00117007, 0.0299136, 0.0388931, 0.00117007
GOTERM_CC_FAT	GO:0031980~mitochondrial lumen	10	0.691563	0.00104886	C16A3.10, F54D5.7, mrpl-41, ech-1, dap-3, cts-1, alh-6, ZC416.6, C34C12.8, cri-3	548	38	7742	3.71783	0.1519	0.0136359	1.2551	0.426346, 0.431892, 0.592815, 0.56654, 0.584854, 0.64291, 0.392168, 0.764094, 0.806036, -0.464824	0.0260752, 0.015407, 0.00117007, 0.00117007, 0.00117007, 0.00117007, 0.043172, 0.00117007, 0.00117007, 0.0216122
GOTERM_CC_FAT	GO:0005759~mitochondrial matrix	10	0.691563	0.00104886	C16A3.10, F54D5.7, mrpl-41, ech-1, dap-3, cts-1, alh-6, ZC416.6, C34C12.8, cri-3	548	38	7742	3.71783	0.1519	0.0136359	1.2551	0.426346, 0.431892, 0.592815, 0.56654, 0.584854, 0.64291, 0.392168, 0.764094, 0.806036, -0.464824	0.0260752, 0.015407, 0.00117007, 0.00117007, 0.00117007, 0.00117007, 0.043172, 0.00117007, 0.00117007, 0.0216122
GOTERM_CC_FAT	GO:0043233~organelle lumen	21	1.45228	0.00172257	exos-4.1, C16A3.10, ech-1, dap-3, M28.5, ges-1, K01G5.5, alh-6, daf-8, ZC416.6, cri-3, fib-1, Y48A6B.3, let-19, hsp-4, mrpl-41, F54D5.7, dpy-22, Y54E10A.10, cts-1, C34C12.8	548	139	7742	2.13441	0.237137	0.0206061	2.05367	0.663281, -0.418429, 0.426346, -0.442006, 0.431892, 0.592815, 0.56654, -1.09735, 0.792791, 0.584854, 0.64291, 0.429657, 0.515381, 0.392168, 0.764094, 0.43928, 0.806036, -0.543734, 0.779134, -0.464824, -0.465565	0.00380937, 0.0339259, 0.0260752, 0.0434122, 0.015407, 0.00117007, 0.00117007, 0.00117007, 0.00117007, 0.00117007, 0.00117007, 0.0216122, 0.0234979, 0.043172, 0.00117007, 0.0247694, 0.00117007, 0.00298908, 0.00117007, 0.0216122, 0.00991233
GOTERM_CC_FAT	GO:0070013~intracellular organelle lumen	21	1.45228	0.00172257	exos-4.1, C16A3.10, ech-1, dap-3, M28.5, ges-1, K01G5.5, alh-6, daf-8, ZC416.6, cri-3, fib-1, Y48A6B.3, let-19, hsp-4, mrpl-41, F54D5.7, dpy-22, Y54E10A.10, cts-1, C34C12.8	548	139	7742	2.13441	0.237137	0.0206061	2.05367	0.663281, -0.418429, 0.426346, -0.442006, 0.431892, 0.592815, 0.56654, -1.09735, 0.792791, 0.584854, 0.64291, 0.429657, 0.515381, 0.392168, 0.764094, 0.43928, 0.806036, -0.543734, 0.779134, -0.464824, -0.465565	0.00380937, 0.0339259, 0.0260752, 0.0434122, 0.015407, 0.00117007, 0.00117007, 0.00117007, 0.00117007, 0.00117007, 0.00117007, 0.0216122, 0.0234979, 0.043172, 0.00117007, 0.0247694, 0.00117007, 0.00298908, 0.00117007, 0.0216122, 0.00991233
GOTERM_CC_FAT	GO:0005743~mitochondrial inner membrane	14	0.968188	0.00233383	exos-4.1, let-721, phb-2, hpo-18, sdhd-1, phb-1, cco-2, ddp-1, timm-23, R07E3.4, F20D6.11, tin-9.1, dif-1, F45G2.8	548	76	7742	2.60248	0.307079	0.0258625	2.77307	0.476723, 0.390335, 0.418061, 0.442154, 0.513383, 0.42002, -0.455519, 0.465862, 0.43928, 0.737679, -0.397076, 0.378761, -0.608691, -1.89642	0.00872397, 0.034347, 0.0178328, 0.0239077, 0.00608777, 0.0395222, 0.0127669, 0.0174141, 0.0247694, 0.00117007, 0.0256309, 0.0422661, 0.00117007, 0.00117007
GOTERM_CC_FAT	GO:0019866~organelle inner membrane	14	0.968188	0.00263169	exos-4.1, let-721, phb-2, hpo-18, sdhd-1, phb-1, cco-2, ddp-1, timm-23, R07E3.4, F20D6.11, tin-9.1, dif-1, F45G2.8	548	77	7742	2.56868	0.338814	0.0272045	3.12187	0.476723, 0.390335, 0.418061, 0.442154, 0.513383, 0.42002, -0.455519, 0.465862, 0.43928, 0.737679, -0.397076, 0.378761, -0.608691, -1.89642	0.00872397, 0.034347, 0.0178328, 0.0239077, 0.00608777, 0.0395222, 0.0127669, 0.0174141, 0.0247694, 0.00117007, 0.0256309, 0.0422661, 0.00117007, 0.00117007
GOTERM_CC_FAT	GO:0005576~extracellular region	34	2.35131	0.00936506	cpg-1, lbp-3, cbd-1, nas-3, cpg-2, Y73F4A.2, F53F1.4, col-34, ntc-1, scl-2, ins-15, ZC116.3, lam-3, wrt-1, cht-3, ins-24, C06A6.5, ZC416.6, nlp-33, pamn-1, scl-20, scl-6, gpx-3, nlp-29, F41F3.3, nlp-31, asm-3, asp-3, Y45F10C.4, lbp-1, C39D10.7, ins-4, clec-91, mig-17	548	306	7742	1.56975	0.771734	0.0881937	10.707	-0.391376, -0.531527, 1.861, -1.41442, -0.805713, -0.660981, -Inf, 1.31073, 1.81545, -0.440131, 1.48345, -0.546631, 0.737805, -1.38054, 0.806036, 0.571947, -0.414428, 0.387705, 0.529326, 0.486403, 0.536409, -0.676418, 0.554452, -0.431221, -0.543372, -0.711802, 2.6178, -4.49272, 0.516869, 0.661388, -1.44076, 0.486206, 0.576097, -0.474083	0.0331987, 0.00298908, 0.00117007, 0.00380937, 0.043172, 0.0388931, 0.0174141, 0.00117007, 0.00117007, 0.018754, 0.00117007, 0.0111041, 0.00117007, 0.00117007, 0.00117007, 0.00213313, 0.0425988, 0.0392767, 0.00298908, 0.015912, 0.00213313, 0.00117007, 0.00117007, 0.038333, 0.00298908, 0.00117007, 0.010517, 0.00117007, 0.00298908, 0.00117007, 0.0481466, 0.0406238, 0.00536231, 0.0174141
GOTERM_CC_FAT	GO:0031970~organelle envelope lumen	4	0.276625	0.00990135	exos-4.1, tin-9.1, ddp-1, let-754	548	7	7742	8.07299	0.790338	0.0878015	11.2871	0.513383, 0.447106, 0.43928, 0.737679	0.00608777, 0.0122283, 0.0247694, 0.00117007
GOTERM_CC_FAT	GO:0005758~mitochondrial intermembrane space	4	0.276625	0.00990135	exos-4.1, tin-9.1, ddp-1, let-754	548	7	7742	8.07299	0.790338	0.0878015	11.2871	0.513383, 0.447106, 0.43928, 0.737679	0.00608777, 0.0122283, 0.0247694, 0.00117007
GOTERM_CC_FAT	GO:0033279~ribosomal subunit	6	0.414938	0.0136321	mir-354, mrpl-22, mrpl-32, mrpl-41, dap-3, mrps-7	548	21	7742	4.0365	0.884092	0.112831	15.2277	0.426346, 0.431892, 0.479584, 0.404102, 0.431767	0.0260752, 0.015407, 0.0239077, 0.044028, 0.033626
GOTERM_CC_FAT	GO:0009331~glycerol-3-phosphate dehydrogenase complex	3	0.207469	0.0271675	gpdh-2, T25G3.4, gpdh-1	548	4	7742	10.5958	0.986757	0.203553	28.2159	-0.975806, -1.57735, -0.882009	0.00117007, 0.00117007, 0.00117007
GOTERM_CC_FAT	GO:0042719~mitochondrial intermembrane space protein transporter complex	3	0.207469	0.0431795	exos-4.1, tin-9.1, ddp-1	548	5	7742	8.47664	0.999022	0.292837	41.2133	0.513383, 0.43928, 0.737679	0.00608777, 0.0247694, 0.00117007
GOTERM_CC_FAT	GO:0031143~pseudopodium	3	0.207469	0.0431795	msp-49, msp-142, msp-51, msp-64, msp-40, msp-59, msp-38, msp-3, msp-36	548	5	7742	8.47664	0.999022	0.292837	41.2133	1.3135, 1.77509, 1.94901, 1.88648, 2.58529, 1.32698, 1.96239, 3.03762, 1.34153	0.00380937, 0.00117007, 0.0388931, 0.00608777, 0.00991233, 0.00213313, 0.00536231, 0.0339259, 0.00461948
GOTERM_MF_FAT	GO:0042302~structural constituent of cuticle	40	2.76625	8.28617e-10	col-169, col-168, col-167, F53F1.4, col-61, col-133, col-97, dpy-13, col-77, col-38, col-76, col-129, col-154, col-125, col-155, col-34, col-58, col-149, col-147, col-159, rol-8, col-180, col-186, col-10, col-166, col-13, col-116, col-117, col-161, col-118, col-139, col-92, col-141, F41F3.3, ram-2, col-142, col-73, col-146, col-43, col-94, col-138	582	153	6503	2.92119	4.23423e-07	4.23423e-07	1.19689e-06	1.62437, 1.67924, 0.285751, -2.19946, -0.625382, 2.1098, 0.827168, 1.21241, 0.626821, 0.740791, 0.766896, 0.88273, 1.40995, -0.725052, 0.57993, 1.1665, 0.571947, 0.997964, 0.892637, 1.0801, 0.666037, 1.37996, 0.699371, 1.50458, 1.09885, -0.711802, 2.6178, 0.737843, -0.885302, 0.474258, 1.50344, 1.4791, 0.830784, 0.604966, 0.528777, 1.93314, 0.605351, 2.04723, 1.46, 1.39216, 0.746989, 0.528055	0.00117007, 0.0306499, 1, 0.00117007, 0.00117007, 0.0144342, 0.00872397, 0.0412267, 0.00117007, 0.00117007, 0.00117007, 0.0488919, 0.00934004, 0.0290479, 0.00213313, 0.00117007, 0.00213313, 0.00117007, 0.00117007, 0.00117007, 0.0144342, 0.00117007, 0.00117007, 0.00117007, 0.00681581, 0.00117007, 0.010517, 0.00298908, 0.00117007, 0.015912, 0.00117007, 0.00117007, 0.00117007, 0.00117007, 0.00681581…
GOTERM_MF_FAT	GO:0005198~structural molecule activity	81	5.60166	1.07543e-09	col-169, col-168, ifp-1, col-167, msp-51, ubq-1, col-133, col-61, col-97, dpy-13, col-129, F53B6.4, col-125, rpl-11.1, ZC196.2, msp-59, col-58, msd-4, osm-10, col-159, msp-64, itx-1, col-10, col-166, col-13, col-116, col-117, col-118, col-161, mrpl-32, F41F3.3, col-73, mrps-18C, gei-4, C37A2.7, mrpl-20, mrps-14, F21H7.5, mrps-21, mrpl-24, rps-28, msp-142, rpl-36, F11C1.5, rpl-39, ssp-33, F53F1.4,…	582	456	6503	1.98477	5.49545e-07	2.74772e-07	1.5534e-06	-0.399514, 1.62437, 0.430785, 0.457597, 0.4397, 1.67924, 1.26367, 0.410085, 0.426346, 1.3135, 0.285751, 1.77509, 1.94901, -2.19946, -0.625382, 0.669744, 0.410833, 1.88648, 2.1098, 2.58529, 0.827168, 1.21241, 0.730067, 0.792791, 0.626821, 0.418844, -0.493354, 0.484547, -0.741635, 0.47951, 0.479584, 0.639521, 0.404102, 0.445887, 0.564591, -0.604937, 1.43441, 0.740791, 0.766896, 0.88273, 0.475925, 1…	0.031511, 0.00117007, 0.0260752, 0.0239077, 0.0260752, 0.0306499, 0.0178328, 0.0225277, 0.0260752, 0.00380937, 1, 0.00117007, 0.0388931, 0.00117007, 0.00117007, 0.00298908, 0.0467907, 0.00608777, 0.0144342, 0.00991233, 0.00872397, 0.0412267, 0.00117007, 0.00117007, 0.00117007, 0.0273401, 0.00813959, 0.0133431, 0.0380481, 0.00747095, 0.0239077, 0.00117007, 0.044028, 0.0481466, 0.00934004, 0.002133…
GOTERM_MF_FAT	GO:0048037~cofactor binding	43	2.97372	1.54678e-06	sir-2.2, F26H9.5, flu-2, mtrr-1, sir-2.3, fmo-5, idh-1, cbs-1, maa-1, acdh-13, gpdh-1, K01C8.1, fasn-1, gale-1, dpyd-1, F20D6.11, F13D11.4, tatn-1, acdh-12, F08A8.4, F08A8.2, dhs-23, F08F3.4, F54D5.7, hacd-1, F25C8.1, T01B11.2, fmo-1, gpdh-2, C16A3.10, ech-1, acdh-2, C48B4.1, T10B5.8, F01D4.8, cth-1, C15B12.8, C41A3.1, T22F3.3, bli-3, cysl-2, acdh-9, dhs-14	582	221	6503	2.17404	0.000790095	0.000263434	0.00223422	-0.608614, -0.390612, 0.635277, -1.57735, -0.374171, -0.453217, -0.619827, 0.407111, 1.08318, 0.592815, 0.488418, -0.427519, -0.580792, 0.392168, 0.630282, -0.882009, -0.516825, 0.433298, 0.704818, 0.444911, 0.591456, -0.936519, -2.12583, -0.63391, 0.363571, 0.740411, 0.47203, -0.402779, -0.706381, -0.608691, -0.464824, -1.13973, -0.501389, 0.617538, 0.455952, 0.551139, -0.618555, 0.97231, 0.4875…	0.00117007, 0.033626, 0.00117007, 0.00117007, 0.0429578, 0.0252229, 0.00117007, 0.0268876, 0.00117007, 0.00117007, 0.00536231, 0.0229864, 0.0148772, 0.043172, 0.00117007, 0.00117007, 0.0116504, 0.0460586, 0.00117007, 0.0202033, 0.00117007, 0.0192774, 0.00117007, 0.00536231, 0.047848, 0.015407, 0.0122283, 0.0368837, 0.00117007, 0.00117007, 0.0216122, 0.00117007, 0.0310468, 0.00117007, 0.0127669, 0…
GOTERM_MF_FAT	GO:0009055~electron carrier activity	38	2.62794	5.32534e-06	let-721, cyp-25A1, mtrr-1, cyp-13B1, cyp-34A4, pges-2, cyp-35B1, acdh-13, F20D6.11, dpyd-1, R02D3.1, acdh-12, F08A8.4, cyp-37B1, F08A8.2, cyp-34A2, cyp-35C1, F54D5.7, cyp-14A2, cyp-13A5, F25C8.1, cyp-33C7, cyp-35A2, cyp-35A3, cyp-37A1, acdh-2, C48B4.1, cyp-35A4, cyp-33E1, C15B12.8, cyp-29A2, cyp-25A2, cyp-29A4, F47B8.4, T25G3.4, cyp-33C8, bli-3, dhrs-4, acdh-9	582	193	6503	2.19997	0.00271756	0.000680083	0.0076919	-0.975806, -0.608614, -0.390612, -0.374171, 1.08318, 0.592815, 0.488418, -0.427519, -0.889484, -0.552386, -0.903348, -0.811286, -0.455519, 0.630282, 0.453104, 0.444911, -0.588964, 0.457773, -0.6379, -1.31535, -0.791597, -0.86442, -0.884164, -1.0665, -0.579228, -0.526035, 1.92851, 0.669754, -0.422087, -0.608691, -0.731979, -0.895697, -1.12405, -1.13973, 0.617538, 0.455952, -0.786138, 1.6114	0.00117007, 0.00117007, 0.033626, 0.0429578, 0.00117007, 0.00117007, 0.00536231, 0.0229864, 0.015912, 0.00213313, 0.00117007, 0.00117007, 0.0127669, 0.00117007, 0.0178328, 0.0202033, 0.00117007, 0.00608777, 0.00117007, 0.00117007, 0.00117007, 0.00117007, 0.00117007, 0.00380937, 0.00117007, 0.00536231, 0.00117007, 0.00117007, 0.0229864, 0.00117007, 0.00117007, 0.00298908, 0.00117007, 0.00117007, 0…
GOTERM_MF_FAT	GO:0050662~coenzyme binding	31	2.14385	5.68398e-05	sir-2.2, mtrr-1, sir-2.3, fmo-5, idh-1, maa-1, gpdh-1, acdh-13, gale-1, F20D6.11, dpyd-1, F13D11.4, F08A8.4, acdh-12, F08A8.2, dhs-23, F08F3.4, F54D5.7, hacd-1, F25C8.1, fmo-1, gpdh-2, ech-1, acdh-2, C48B4.1, T10B5.8, C15B12.8, C41A3.1, bli-3, acdh-9, dhs-14	582	159	6503	2.17849	0.0286282	0.00579235	0.0820707	-0.608614, -0.390612, 0.635277, -1.57735, -0.374171, 1.08318, 0.592815, 0.488418, -0.427519, 0.630282, -0.882009, -0.516825, 0.433298, 0.444911, 0.591456, -2.12583, -0.63391, 0.363571, 0.740411, -0.402779, -0.706381, -0.608691, -0.464824, -1.13973, -0.501389, 0.617538, 0.455952, -0.618555, 0.97231, -0.821982	0.00117007, 0.033626, 0.00117007, 0.00117007, 0.0429578, 0.00117007, 0.00117007, 0.00536231, 0.0229864, 0.00117007, 0.00117007, 0.0116504, 0.0460586, 0.0202033, 0.00117007, 0.00117007, 0.00536231, 0.047848, 0.015407, 0.0368837, 0.00117007, 0.00117007, 0.0216122, 0.00117007, 0.0310468, 0.00117007, 0.0127669, 0.00117007, 0.00117007, 0.0111041
GOTERM_MF_FAT	GO:0003735~structural constituent of ribosome	28	1.93638	6.9553e-05	mrps-21, rps-28, mrpl-24, rpl-36, F11C1.5, rpl-39, mrps-30, ubq-1, mir-354, mrpl-4, mrps-7, rpl-11.1, mrps-18B, CD4.3, mrps-9, M28.5, rps-17, mrpl-11, mrps-10, mrpl-12, mrpl-22, mrpl-32, mrpl-41, mrps-18C, C37A2.7, mrps-5, mrpl-20, mrps-14	582	138	6503	2.26709	0.0349186	0.0059063	0.100419	0.430785, 0.457597, 0.4397, 0.410085, 0.426346, 0.669744, 0.410833, 0.730067, 0.792791, 0.418844, -0.493354, 0.484547, 0.47951, 0.479584, 0.639521, 0.404102, 0.445887, 0.564591, 0.475925, 0.497477, 0.431767, 0.550675, 0.617342, 0.386234, 1.0216, 0.665758, -0.448058	0.0260752, 0.0239077, 0.0260752, 0.0225277, 0.0260752, 0.00298908, 0.0467907, 0.00117007, 0.00117007, 0.0273401, 0.00813959, 0.0133431, 0.00747095, 0.0239077, 0.00117007, 0.044028, 0.0481466, 0.00934004, 0.010517, 0.00461948, 0.033626, 0.00298908, 0.00117007, 0.0434122, 0.00117007, 0.00117007, 0.0239077
GOTERM_MF_FAT	GO:0042802~identical protein binding	17	1.17566	0.000343283	lap-1, arrd-13, gpdh-2, glh-2, marb-1, nhr-10, pqn-54, T04H1.2, gpdh-1, daf-21, ftn-1, tdp-1, tdo-2, maoc-1, gcl-1, pgl-1, C34C12.8	582	70	6503	2.71357	0.160919	0.0247524	0.494711	0.984417, -1.57735, -0.502176, 0.45731, 0.918492, 0.64291, -0.623155, -0.396722, 0.612513, -0.882009, 1.96129, 0.468215, -0.450834, -1.1488, -0.478692, -1.77993, -0.489416	0.00298908, 0.00117007, 0.00934004, 0.0252229, 0.00117007, 0.00117007, 0.00934004, 0.0471246, 0.00117007, 0.00117007, 0.00117007, 0.00813959, 0.0354416, 0.00991233, 0.0268876, 0.00117007, 0.00298908
GOTERM_MF_FAT	GO:0008483~transaminase activity	7	0.484094	0.00049207	F26H9.5, tatn-1, C16A3.10, gcst-1, T01B11.2, bcat-1, gfat-2	582	13	6503	6.01652	0.222374	0.0309497	0.708423	-0.619827, 0.392168, 1.93489, 0.704818, 0.488013, 0.589709, 0.487562	0.00117007, 0.043172, 0.00117007, 0.00117007, 0.00747095, 0.00117007, 0.00934004
GOTERM_MF_FAT	GO:0030246~carbohydrate binding	30	2.07469	0.000620312	cpg-1, ugt-51, ugt-43, clec-6, cbd-1, cpg-2, ugt-25, Y73F4A.2, gfat-2, clec-52, ugt-6, C53D6.7, ugt-16, ugt-41, clec-169, lec-4, lec-6, clec-165, aman-2, clec-3, ugt-14, ugt-8, lmd-4, C09F9.2, lat-2, clec-166, C39D10.7, ugt-11, ugt-12, clec-91	582	173	6503	1.93761	0.271726	0.0346175	0.892282	-1.32345, 1.861, -0.481055, -2.13719, 2.13141, 1.31073, -0.665188, -0.371752, -1.27708, 1.81545, -1.05316, -1.00497, 1.48345, 1.93489, -1.02896, -0.59156, 0.745456, -0.376729, 0.387705, -0.976354, -1.21257, 1.68485, -0.520149, -0.498977, -1.01351, -2.91055, -1.08368, -0.365804, -0.551999, -0.474083	0.00117007, 0.00117007, 0.044028, 0.00117007, 0.00117007, 0.00117007, 0.00117007, 0.044028, 0.00461948, 0.00117007, 0.010517, 0.00117007, 0.00117007, 0.00117007, 0.00117007, 0.00117007, 0.00117007, 0.0458081, 0.0392767, 0.00117007, 0.00461948, 0.00117007, 0.00117007, 0.0111041, 0.00117007, 0.00117007, 0.00117007, 0.0450952, 0.00608777, 0.0174141
GOTERM_MF_FAT	GO:0005506~iron ion binding	39	2.6971	0.000766368	let-721, cyp-25A1, mtrr-1, cyp-13B1, cyp-34A4, glb-1, cyp-35B1, fat-5, dpyd-1, F20D6.11, F49E12.9, ftn-1, F49E12.10, cyp-37B1, mlt-7, cyp-34A2, cyp-35C1, cyp-14A2, cyp-13A5, cyp-33C7, cyp-35A2, skpo-1, cyp-35A3, cyp-37A1, sdhd-1, C17G10.1, C31H2.4, gsp-3, cco-2, cyp-35A4, cyp-33E1, tdo-2, cyp-29A2, ZK938.1, cyp-25A2, cyp-29A4, ctl-2, cyp-33C8, bli-3	582	251	6503	1.73613	0.324137	0.038419	1.10129	-0.374171, 2.0049, -0.449591, 0.657951, 0.46546, 0.953856, 1.08318, 2.00032, -0.380975, -0.889484, 0.442154, -0.552386, -0.598288, -0.903348, -0.811286, 0.42002, -0.623155, -0.455519, -1.09006, -0.588964, -0.6379, -1.31535, -0.791597, -0.86442, -0.884164, -1.0665, -0.579228, 1.92851, -0.812398, 0.669754, -0.422087, -1.77993, -0.608691, -0.731979, -1.12405, 0.617538, 0.474473, -0.786138, 1.6114	0.0429578, 0.0450952, 0.0148772, 0.00298908, 0.0111041, 0.00213313, 0.00117007, 0.00298908, 0.044028, 0.015912, 0.0239077, 0.00213313, 0.00380937, 0.00117007, 0.00117007, 0.0395222, 0.00934004, 0.0127669, 0.00117007, 0.00117007, 0.00117007, 0.00117007, 0.00117007, 0.00117007, 0.00117007, 0.00380937, 0.00117007, 0.00117007, 0.00117007, 0.00117007, 0.0229864, 0.00117007, 0.00117007, 0.00117007, 0.0…
GOTERM_MF_FAT	GO:0050660~FAD binding	15	1.03734	0.00126072	acdh-2, C48B4.1, fmo-5, acdh-13, F20D6.11, dpyd-1, C15B12.8, acdh-12, F08A8.4, F08A8.2, F54D5.7, F25C8.1, bli-3, acdh-9, fmo-1	582	64	6503	2.6188	0.475145	0.056919	1.80569	-0.608614, -0.390612, -0.374171, 0.592815, 0.488418, -0.427519, 0.630282, 0.433298, 0.444911, -0.402779, -0.608691, -1.13973, 0.617538, 0.455952	0.00117007, 0.033626, 0.0429578, 0.00117007, 0.00536231, 0.0229864, 0.00117007, 0.0460586, 0.0202033, 0.0368837, 0.00117007, 0.00117007, 0.00117007, 0.0127669
GOTERM_MF_FAT	GO:0020037~heme binding	25	1.72891	0.00129944	cyp-35A3, cyp-25A1, cyp-37A1, sdhd-1, cyp-13B1, cyp-34A4, glb-1, cyp-35A4, cyp-35B1, cyp-33E1, cyp-37B1, cyp-29A2, mlt-7, cyp-25A2, cyp-34A2, cyp-29A4, cyp-35C1, cyp-14A2, ctl-2, cyp-33C8, cyp-13A5, cyp-33C7, bli-3, skpo-1, cyp-35A2	582	140	6503	1.99527	0.485442	0.0538655	1.86067	-0.374171, -0.449591, -0.380975, -0.889484, 0.442154, -0.552386, -0.598288, -0.903348, -0.811286, -1.09006, -0.588964, -0.6379, -1.31535, -0.791597, -0.86442, -0.884164, -1.0665, -0.579228, 1.92851, 0.669754, -0.422087, -0.731979, -1.12405, -0.786138, 1.6114	0.0429578, 0.0148772, 0.044028, 0.015912, 0.0239077, 0.00213313, 0.00380937, 0.00117007, 0.00117007, 0.00117007, 0.00117007, 0.00117007, 0.00117007, 0.00117007, 0.00117007, 0.00117007, 0.00380937, 0.00117007, 0.00117007, 0.00117007, 0.0229864, 0.00117007, 0.00117007, 0.010517, 0.00117007
GOTERM_MF_FAT	GO:0046906~tetrapyrrole binding	25	1.72891	0.0015891	cyp-35A3, cyp-25A1, cyp-37A1, sdhd-1, cyp-13B1, cyp-34A4, glb-1, cyp-35A4, cyp-35B1, cyp-33E1, cyp-37B1, cyp-29A2, mlt-7, cyp-25A2, cyp-34A2, cyp-29A4, cyp-35C1, cyp-14A2, ctl-2, cyp-33C8, cyp-13A5, cyp-33C7, bli-3, skpo-1, cyp-35A2	582	142	6503	1.96717	0.556331	0.0605996	2.27101	-0.374171, -0.449591, -0.380975, -0.889484, 0.442154, -0.552386, -0.598288, -0.903348, -0.811286, -1.09006, -0.588964, -0.6379, -1.31535, -0.791597, -0.86442, -0.884164, -1.0665, -0.579228, 1.92851, 0.669754, -0.422087, -0.731979, -1.12405, -0.786138, 1.6114	0.0429578, 0.0148772, 0.044028, 0.015912, 0.0239077, 0.00213313, 0.00380937, 0.00117007, 0.00117007, 0.00117007, 0.00117007, 0.00117007, 0.00117007, 0.00117007, 0.00117007, 0.00117007, 0.00380937, 0.00117007, 0.00117007, 0.00117007, 0.0229864, 0.00117007, 0.00117007, 0.010517, 0.00117007
GOTERM_MF_FAT	GO:0003995~acyl-CoA dehydrogenase activity	8	0.55325	0.00393197	acdh-12, F08A8.4, F08A8.2, F54D5.7, acdh-2, C48B4.1, F25C8.1, acdh-9	582	24	6503	3.72451	0.866439	0.133939	5.53183	-0.608614, -0.390612, 0.592815, 0.488418, -0.427519, 0.630282, -1.13973	0.00117007, 0.033626, 0.00117007, 0.00536231, 0.0229864, 0.00117007, 0.00117007
GOTERM_MF_FAT	GO:0016634~oxidoreductase activity, acting on the CH-CH group of donors, oxygen as acceptor	5	0.345781	0.0055154	F08A8.4, F08A8.2, C48B4.1, F25C8.1, dpyd-1	582	9	6503	6.20752	0.940761	0.171726	7.67799	-0.608614, -0.390612, 0.630282, -1.13973, 0.617538	0.00117007, 0.033626, 0.00117007, 0.00117007, 0.00117007
GOTERM_MF_FAT	GO:0016769~transferase activity, transferring nitrogenous groups	7	0.484094	0.00646131	F26H9.5, tatn-1, C16A3.10, gcst-1, T01B11.2, bcat-1, gfat-2	582	20	6503	3.91074	0.963573	0.187003	8.93832	-0.619827, 0.392168, 1.93489, 0.704818, 0.488013, 0.589709, 0.487562	0.00117007, 0.043172, 0.00117007, 0.00117007, 0.00747095, 0.00117007, 0.00934004
GOTERM_MF_FAT	GO:0016880~acid-ammonia (or amide) ligase activity	4	0.276625	0.0115526	gln-3, gln-5, haly-1, gln-6	582	6	6503	7.44903	0.997362	0.294804	15.4513	1.68702, -0.95394, 0.961605, 0.711042	0.00117007, 0.00117007, 0.00380937, 0.00117007
GOTERM_MF_FAT	GO:0016211~ammonia ligase activity	4	0.276625	0.0115526	gln-3, gln-5, haly-1, gln-6	582	6	6503	7.44903	0.997362	0.294804	15.4513	1.68702, -0.95394, 0.961605, 0.711042	0.00117007, 0.00117007, 0.00380937, 0.00117007
GOTERM_MF_FAT	GO:0016645~oxidoreductase activity, acting on the CH-NH group of donors	4	0.276625	0.0188879	F55G1.9, let-721, mthf-1, alh-6	582	7	6503	6.38488	0.999941	0.418029	24.0758	0.56654, 0.433246, -0.455519, 0.470754	0.00117007, 0.0197955, 0.0127669, 0.015912
GOTERM_MF_FAT	GO:0003997~acyl-CoA oxidase activity	4	0.276625	0.0188879	F08A8.4, F08A8.2, C48B4.1, F25C8.1	582	7	6503	6.38488	0.999941	0.418029	24.0758	-0.608614, -0.390612, 0.630282, -1.13973	0.00117007, 0.033626, 0.00117007, 0.00117007
GOTERM_MF_FAT	GO:0070279~vitamin B6 binding	11	0.760719	0.0196213	F26H9.5, tatn-1, C16A3.10, flu-2, T22F3.3, cbs-1, T01B11.2, cysl-2, K01C8.1, F01D4.8, cth-1	582	54	6503	2.27609	0.99996	0.413132	24.8915	-0.619827, 0.407111, -0.580792, 0.392168, 0.704818, -0.936519, 0.47203, 0.551139, 0.487562, -0.374361	0.00117007, 0.0268876, 0.0148772, 0.043172, 0.00117007, 0.0192774, 0.0122283, 0.00117007, 0.00934004, 0.0425988
GOTERM_MF_FAT	GO:0030170~pyridoxal phosphate binding	11	0.760719	0.0196213	F26H9.5, tatn-1, C16A3.10, flu-2, T22F3.3, cbs-1, T01B11.2, cysl-2, K01C8.1, F01D4.8, cth-1	582	54	6503	2.27609	0.99996	0.413132	24.8915	-0.619827, 0.407111, -0.580792, 0.392168, 0.704818, -0.936519, 0.47203, 0.551139, 0.487562, -0.374361	0.00117007, 0.0268876, 0.0148772, 0.043172, 0.00117007, 0.0192774, 0.0122283, 0.00117007, 0.00934004, 0.0425988
GOTERM_MF_FAT	GO:0016878~acid-thiol ligase activity	4	0.276625	0.0282435	acly-2, acs-19, D1005.1, sucg-1	582	8	6503	5.58677	1	0.519057	33.8889	-0.730544, 0.381544, -1.69506, -1.96325	0.00117007, 0.0467907, 0.00117007, 0.00117007
GOTERM_MF_FAT	GO:0016405~CoA-ligase activity	4	0.276625	0.0282435	acly-2, acs-19, D1005.1, sucg-1	582	8	6503	5.58677	1	0.519057	33.8889	-0.730544, 0.381544, -1.69506, -1.96325	0.00117007, 0.0467907, 0.00117007, 0.00117007
GOTERM_MF_FAT	GO:0016877~ligase activity, forming carbon-sulfur bonds	4	0.276625	0.0396075	acly-2, acs-19, D1005.1, sucg-1	582	9	6503	4.96602	1	0.625958	44.2196	-0.730544, 0.381544, -1.69506, -1.96325	0.00117007, 0.0467907, 0.00117007, 0.00117007
GOTERM_MF_FAT	GO:0019842~vitamin binding	15	1.03734	0.0416492	F26H9.5, C16A3.10, flu-2, C17G10.1, cbs-1, F01D4.8, K01C8.1, cth-1, tatn-1, C41A3.1, T22F3.3, folt-2, T28F3.5, T01B11.2, cysl-2	582	95	6503	1.76424	1	0.627725	45.9082	-0.619827, 0.657951, 0.407111, -0.580792, 0.392168, -0.624595, 0.704818, -0.936519, 0.47203, 0.442421, -0.501389, 0.551139, 0.487562, -0.374361	0.00117007, 0.00298908, 0.0268876, 0.0148772, 0.043172, 0.031511, 0.00117007, 0.0192774, 0.0122283, 0.0256309, 0.0310468, 0.00117007, 0.00934004, 0.0425988
GOTERM_MF_FAT	GO:0003884~D-amino-acid oxidase activity	3	0.207469	0.0423292	ddo-1, daao-1, ddo-2	582	4	6503	8.38015	1	0.617463	46.46	-0.818742, 1.05164, 0.727458	0.00117007, 0.00117007, 0.00117007

## Sheet: glp-1 vs glp-1hlh-30
Category	Term	Count	%	Pvalue	Genes	List Total	Pop Hits	Pop Total	Fold Enrichment	Bonferroni	Benjamini	FDR	log2.fold_change.	q_value
GOTERM_BP_FAT	GO:0055114~oxidation reduction	39	7.84708	8.35179e-14	cyp-32B1, cyp-25A1, mtrr-1, dhs-2, cyp-34A4, F10D7.3, fmo-5, cyp-35A5, gpd-2, sod-3, acdh-10, alh-5, F20D6.11, alh-9, F08A8.2, dhs-23, cyp-35C1, sodh-1, stdh-1, cyp-33C9, cyp-33C7, acdh-7, F39B2.3, cyp-33C3, daao-1, dhs-26, cyp-35A3, acdh-2, ech-1, mthf-1, C30G12.2, cyp-34A9, gpx-3, msra-1, ctl-1, R04B5.5, dhrs-4, ZK829.7, dhs-14	201	361	7617	4.09398	3.89893e-11	3.89893e-11	1.19071e-10	-0.621443, -0.349549, -0.778282, -0.47623, 1.1994, 1.6618, 0.457272, Inf, -0.422899, -0.373116, -1.29416, -0.337073, -0.414689, -0.438383, -0.824318, -0.541764, -0.412512, -0.413836, -2.49358, -0.440711, -0.639616, -0.596236, -0.388041, -0.443896, -1.02532, -0.630447, -0.423819, -1.3596, -0.409476, -0.461049, -0.936825, 0.55806, -0.450203, -0.394274, -0.940792, -0.495312, -0.496854	0.0021411, 0.0383786, 0.0021411, 0.00731228, 0.0021411, 0.0021411, 0.0021411, 0.0021411, 0.0105076, 0.0449104, 0.0021411, 0.0439779, 0.0105076, 0.0393827, 0.0021411, 0.00398217, 0.0144648, 0.0339357, 0.0021411, 0.0383786, 0.0021411, 0.0486267, 0.0411157, 0.0207412, 0.00398217, 0.0021411, 0.0232093, 0.0021411, 0.0170228, 0.0021411, 0.0021411, 0.0021411, 0.0133733, 0.0478231, 0.0021411, 0.0021411, …
GOTERM_BP_FAT	GO:0010171~body morphogenesis	29	5.83501	0.000654401	col-169, col-168, sdz-24, col-170, col-167, dpy-5, col-97, dpy-13, col-38, dpy-10, col-154, col-125, lin-42, col-157, rol-6, col-180, sqt-3, sqt-1, col-3, noah-1, col-117, col-17, col-139, col-92, col-73, glf-1, col-49, unc-51, gsy-1, dpy-4	201	559	7617	1.96596	0.263396	0.141744	0.929276	2.92845, 3.01861, -0.455877, -0.653675, 0.367086, 3.09744, 2.52271, 2.47808, 3.17251, 1.96722, 2.74068, 2.81249, -0.343009, 0.9876, 3.14036, 2.78589, 1.17267, 0.898605, 1.5667, 1.22521, 2.72102, 2.22808, 2.6438, 1.11699, 0.894392, 0.429102, 1.79864, 1.2829, 1.13267, 2.37234, 0.96803	0.0021411, 0.0021411, 0.0105076, 0.0021411, 1, 0.0021411, 0.0021411, 0.0021411, 0.0021411, 0.0265745, 0.0021411, 0.0021411, 0.0376627, 0.0021411, 0.0021411, 0.0021411, 0.0265745, 0.0021411, 0.0021411, 0.0021411, 0.0021411, 0.0021411, 0.0021411, 0.0021411, 0.0021411, 0.00398217, 0.0021411, 0.0021411, 0.0021411, 0.0133733, 0.0021411
GOTERM_BP_FAT	GO:0008652~cellular amino acid biosynthetic process	6	1.20724	0.00115646	gln-3, F26H9.5, mtrr-1, asns-2, metr-1, cysl-2	201	31	7617	7.33462	0.417472	0.164835	1.63677	-0.345169, 1.1994, 0.918151, -1.28952, -0.431095, -0.349586	0.0402961, 0.0021411, 0.0021411, 0.0021411, 0.0144648, 0.0411157
GOTERM_BP_FAT	GO:0010259~multicellular organismal aging	16	3.21932	0.00148408	lys-7, spp-1, gpd-2, sod-3, ges-1, cpr-1, icl-1, cyp-34A9, ftn-1, dod-3, sodh-1, ctl-1, stdh-1, pept-1, sur-2, mtl-1	201	239	7617	2.53694	0.500217	0.159195	2.09591	-0.46294, Inf, -0.810558, -2.49358, -1.46305, -0.639616, -1.07621, -0.341555, -0.499707, -0.441838, -1.3596, -1.48197, -1.31836, 0.370578, -0.450203, -0.394274	0.0184334, 0.0021411, 0.0021411, 0.0021411, 0.0021411, 0.0021411, 0.0021411, 0.0376627, 0.00890598, 0.00731228, 0.0021411, 0.0021411, 0.0021411, 0.0265745, 0.0133733, 0.0478231
GOTERM_BP_FAT	GO:0008340~determination of adult life span	16	3.21932	0.00148408	lys-7, spp-1, gpd-2, sod-3, ges-1, cpr-1, icl-1, cyp-34A9, ftn-1, dod-3, sodh-1, ctl-1, stdh-1, pept-1, sur-2, mtl-1	201	239	7617	2.53694	0.500217	0.159195	2.09591	-0.46294, Inf, -0.810558, -2.49358, -1.46305, -0.639616, -1.07621, -0.341555, -0.499707, -0.441838, -1.3596, -1.48197, -1.31836, 0.370578, -0.450203, -0.394274	0.0184334, 0.0021411, 0.0021411, 0.0021411, 0.0021411, 0.0021411, 0.0021411, 0.0376627, 0.00890598, 0.00731228, 0.0021411, 0.0021411, 0.0021411, 0.0265745, 0.0133733, 0.0478231
GOTERM_BP_FAT	GO:0007568~aging	16	3.21932	0.00148408	lys-7, spp-1, gpd-2, sod-3, ges-1, cpr-1, icl-1, cyp-34A9, ftn-1, dod-3, sodh-1, ctl-1, stdh-1, pept-1, sur-2, mtl-1	201	239	7617	2.53694	0.500217	0.159195	2.09591	-0.46294, Inf, -0.810558, -2.49358, -1.46305, -0.639616, -1.07621, -0.341555, -0.499707, -0.441838, -1.3596, -1.48197, -1.31836, 0.370578, -0.450203, -0.394274	0.0184334, 0.0021411, 0.0021411, 0.0021411, 0.0021411, 0.0021411, 0.0021411, 0.0376627, 0.00890598, 0.00731228, 0.0021411, 0.0021411, 0.0021411, 0.0265745, 0.0133733, 0.0478231
GOTERM_BP_FAT	GO:0009066~aspartate family amino acid metabolic process	4	0.804829	0.00251805	mtrr-1, mthf-1, asns-2, metr-1	201	11	7617	13.7802	0.691925	0.20981	3.53192	1.1994, 0.918151, 0.457272, -0.349586	0.0021411, 0.0021411, 0.0021411, 0.0411157
GOTERM_BP_FAT	GO:0006081~cellular aldehyde metabolic process	3	0.603622	0.00397513	alh-5, icl-1, alh-9	201	4	7617	28.4216	0.844341	0.266563	5.52234	-0.373116, -1.07621, -0.443896	0.0449104, 0.0021411, 0.0207412
GOTERM_BP_FAT	GO:0009309~amine biosynthetic process	6	1.20724	0.0045855	gln-3, F26H9.5, mtrr-1, asns-2, metr-1, cysl-2	201	42	7617	5.41365	0.88309	0.264071	6.34472	-0.345169, 1.1994, 0.918151, -1.28952, -0.431095, -0.349586	0.0402961, 0.0021411, 0.0021411, 0.0021411, 0.0144648, 0.0411157
GOTERM_BP_FAT	GO:0000096~sulfur amino acid metabolic process	4	0.804829	0.00524129	mtrr-1, mthf-1, metr-1, cysl-2	201	14	7617	10.8273	0.914061	0.264177	7.22087	1.1994, 0.918151, 0.457272, -1.28952	0.0021411, 0.0021411, 0.0021411, 0.0021411
GOTERM_BP_FAT	GO:0009410~response to xenobiotic stimulus	3	0.603622	0.00959807	cyp-35A3, cyp-35C1, cyp-35A5	201	6	7617	18.9478	0.988935	0.393735	12.8509	-0.824318, -0.412512, -0.461049	0.0021411, 0.0144648, 0.0021411
GOTERM_BP_FAT	GO:0034637~cellular carbohydrate biosynthetic process	4	0.804829	0.012671	pyc-1, tps-1, pck-1, gsy-1	201	19	7617	7.978	0.997408	0.448721	16.629	-0.343009, -0.455468, -0.518511, -0.370169	0.0376627, 0.0021411, 0.00570091, 0.0232093
GOTERM_BP_FAT	GO:0006555~methionine metabolic process	3	0.603622	0.0132063	mtrr-1, mthf-1, metr-1	201	7	7617	16.2409	0.997988	0.431301	17.2714	1.1994, 0.918151, 0.457272	0.0021411, 0.0021411, 0.0021411
GOTERM_BP_FAT	GO:0046394~carboxylic acid biosynthetic process	6	1.20724	0.0153396	gln-3, F26H9.5, mtrr-1, asns-2, metr-1, cysl-2	201	56	7617	4.06023	0.999268	0.45206	19.7858	-0.345169, 1.1994, 0.918151, -1.28952, -0.431095, -0.349586	0.0402961, 0.0021411, 0.0021411, 0.0021411, 0.0144648, 0.0411157
GOTERM_BP_FAT	GO:0016053~organic acid biosynthetic process	6	1.20724	0.0153396	gln-3, F26H9.5, mtrr-1, asns-2, metr-1, cysl-2	201	56	7617	4.06023	0.999268	0.45206	19.7858	-0.345169, 1.1994, 0.918151, -1.28952, -0.431095, -0.349586	0.0402961, 0.0021411, 0.0021411, 0.0021411, 0.0144648, 0.0411157
GOTERM_BP_FAT	GO:0009119~ribonucleoside metabolic process	4	0.804829	0.0167369	pnk-1, cdd-1, R07H5.8, pnk-4	201	21	7617	7.21819	0.999623	0.454651	21.3941	-0.575497, 0.408959, -0.548023, 0.649414	0.0021411, 0.0157085, 0.0486267, 0.0021411
GOTERM_BP_FAT	GO:0006563~L-serine metabolic process	3	0.603622	0.0173065	F26H9.5, mel-32, cysl-2	201	8	7617	14.2108	0.999712	0.441415	22.0411	-0.345169, -1.28952, 0.394176	0.0402961, 0.0021411, 0.0449104
GOTERM_BP_FAT	GO:0030258~lipid modification	6	1.20724	0.017647	ugt-16, F08A8.2, ech-1, ugt-25, ugt-31, ugt-9	201	58	7617	3.92023	0.999755	0.425535	22.4255	-0.445145, 0.520559, -0.349549, 0.935253, 0.974702, -0.936825	0.0243771, 0.0021411, 0.0383786, 0.0021411, 0.0021411, 0.0021411
GOTERM_BP_FAT	GO:0030908~protein splicing	3	0.603622	0.0218704	wrt-4, wrt-6, qua-1	201	9	7617	12.6318	0.999967	0.475561	27.0488	0.672745, 1.30982, 2.29279	0.0021411, 0.0144648, 0.0133733
GOTERM_BP_FAT	GO:0016539~intein-mediated protein splicing	3	0.603622	0.0218704	wrt-4, wrt-6, qua-1	201	9	7617	12.6318	0.999967	0.475561	27.0488	0.672745, 1.30982, 2.29279	0.0021411, 0.0144648, 0.0133733
GOTERM_BP_FAT	GO:0016051~carbohydrate biosynthetic process	4	0.804829	0.0240506	pyc-1, tps-1, pck-1, gsy-1	201	24	7617	6.31592	0.999988	0.487656	29.334	-0.343009, -0.455468, -0.518511, -0.370169	0.0376627, 0.0021411, 0.00570091, 0.0232093
GOTERM_BP_FAT	GO:0009067~aspartate family amino acid biosynthetic process	3	0.603622	0.0268712	mtrr-1, asns-2, metr-1	201	10	7617	11.3687	0.999997	0.506729	32.1916	1.1994, 0.918151, -0.349586	0.0021411, 0.0021411, 0.0411157
GOTERM_BP_FAT	GO:0006631~fatty acid metabolic process	5	1.00604	0.0297172	F08A8.2, acs-2, ech-1, acdh-10, sur-5	201	45	7617	4.21061	0.999999	0.523597	34.9657	-0.349549, -1.91857, -0.936825, -0.343182, -0.495312	0.0383786, 0.0021411, 0.0021411, 0.0494184, 0.0021411
GOTERM_BP_FAT	GO:0000097~sulfur amino acid biosynthetic process	3	0.603622	0.032283	mtrr-1, metr-1, cysl-2	201	11	7617	10.3351	1	0.535245	37.3759	1.1994, 0.918151, -1.28952	0.0021411, 0.0021411, 0.0021411
GOTERM_BP_FAT	GO:0042278~purine nucleoside metabolic process	3	0.603622	0.038081	pnk-1, R07H5.8, pnk-4	201	12	7617	9.47388	1	0.578272	42.5197	-0.575497, 0.408959, -0.548023	0.0021411, 0.0157085, 0.0486267
GOTERM_BP_FAT	GO:0046128~purine ribonucleoside metabolic process	3	0.603622	0.038081	pnk-1, R07H5.8, pnk-4	201	12	7617	9.47388	1	0.578272	42.5197	-0.575497, 0.408959, -0.548023	0.0021411, 0.0157085, 0.0486267
GOTERM_BP_FAT	GO:0006790~sulfur metabolic process	4	0.804829	0.0394824	mtrr-1, mthf-1, metr-1, cysl-2	201	29	7617	5.22697	1	0.574758	43.7025	1.1994, 0.918151, 0.457272, -1.28952	0.0021411, 0.0021411, 0.0021411, 0.0021411
GOTERM_BP_FAT	GO:0009116~nucleoside metabolic process	4	0.804829	0.0430467	pnk-1, cdd-1, R07H5.8, pnk-4	201	30	7617	5.05274	1	0.59074	46.6098	-0.575497, 0.408959, -0.548023, 0.649414	0.0021411, 0.0157085, 0.0486267, 0.0021411
GOTERM_CC_FAT	GO:0005576~extracellular region	22	4.42656	0.000135805	nas-38, C03G6.5, nas-27, clec-180, cht-3, nas-3, cpg-2, sqt-3, col-14, scl-6, scl-5, cut-2, gpx-3, nlp-29, F41F3.3, nlp-30, nlp-31, asm-3, dpy-10, pqn-74, wrt-4, wrt-6, scl-2	219	306	7742	2.54162	0.0102688	0.0102688	0.142816	1.1298, 1.96722, 2.21184, -0.383477, 0.792367, 2.91335, -0.770692, -1.15439, 0.627386, -0.7816, -0.710489, 1.22481, 1.05211, 1.13416, 0.954495, 0.850892, -0.792732, 1.11699, 2.73719, 3.90619, 0.613099, 1.30982, 0.55806, 2.29279	0.00731228, 0.0265745, 0.0021411, 0.0243771, 0.00570091, 0.0300972, 0.0021411, 0.0021411, 0.0287921, 0.0021411, 1, 0.0021411, 0.0021411, 0.0494184, 0.0021411, 0.0021411, 0.0021411, 0.0021411, 0.0021411, 0.0021411, 0.0276637, 0.0144648, 0.0021411, 0.0133733
GOTERM_CC_FAT	GO:0005615~extracellular space	3	0.603622	0.0197592	wrt-4, wrt-6, gpx-3	219	8	7742	13.2568	0.780573	0.53157	18.9423	1.30982, 0.55806, 2.29279	0.0144648, 0.0021411, 0.0133733
GOTERM_MF_FAT	GO:0042302~structural constituent of cuticle	64	12.8773	1.41306e-53	col-169, col-168, col-170, col-167, col-173, col-107, dpy-5, col-175, col-133, col-62, col-97, col-60, dpy-13, col-129, col-130, dpy-10, col-63, col-125, col-58, col-159, col-157, col-12, col-10, col-14, col-13, col-3, col-7, col-117, col-162, col-161, col-109, col-71, F41F3.3, col-73, col-65, cut-2, col-150, col-77, col-38, col-154, col-149, col-147, rol-1, rol-6, rol-8, col-180, col-186, sqt-3,…	229	153	6503	11.8786	3.77286e-51	3.77286e-51	1.85469e-50	1.76443, 2.92845, 1.25918, 2.95948, 2.07998, 3.01861, 1.28553, 2.81117, 3.68222, 2.24171, 0.367086, 1.30592, 3.09744, 2.97184, 2.11966, 3.17251, 1.96722, 2.99157, 2.74068, 0.691845, 2.81249, 4.00387, 1.19833, 3.40909, 0.9876, 3.14036, 1.93732, 2.78589, 2.91335, 0.898605, 1.5667, 2.65703, 1.22521, 0.998281, 2.53835, 2.28167, 2.72102, 3.70256, 1.91667, 0.570762, 0.485187, 2.57461, 2.22808, 2.6438, …	0.0021411, 0.0021411, 0.0144648, 0.0021411, 0.0021411, 0.0021411, 0.0021411, 0.0021411, 0.0021411, 0.0021411, 1, 0.0021411, 0.0021411, 0.0021411, 0.0021411, 0.0021411, 0.0265745, 0.0021411, 0.0021411, 0.0021411, 0.0021411, 0.0021411, 0.0119901, 0.0021411, 0.0021411, 0.0021411, 0.0383786, 0.0021411, 0.0300972, 0.0021411, 0.0021411, 0.0021411, 0.0021411, 0.0021411, 0.0021411, 0.0021411, 0.0021411, …
GOTERM_MF_FAT	GO:0005198~structural molecule activity	70	14.0845	1.95993e-27	col-169, col-168, col-170, ifp-1, col-167, col-173, col-107, dpy-5, col-175, col-133, col-62, col-97, col-60, dpy-13, col-129, col-130, dpy-10, col-63, col-125, ZC196.2, col-58, col-159, col-157, col-12, col-10, col-14, col-13, col-3, col-7, col-117, col-162, col-161, col-109, col-71, F41F3.3, col-73, msp-76, col-65, mrps-14, F36H12.3, F11C1.5, cut-2, col-150, col-77, col-38, col-154, col-149, co…	229	456	6503	4.35925	5.23301e-25	2.6165e-25	2.57247e-24	1.76443, 2.92845, 1.25918, 2.95948, 2.07998, 3.01861, 1.28553, 2.81117, 3.68222, 2.24171, 0.367086, 1.30592, 3.09744, 2.97184, 2.11966, 3.17251, 1.96722, 2.99157, 2.74068, 0.391038, 0.691845, 2.81249, 4.00387, 1.19833, 3.40909, 0.9876, 3.14036, 1.93732, 2.78589, 2.81561, 2.91335, 0.898605, 1.51305, 1.5667, 2.65703, 1.22521, 0.998281, 2.53835, 2.28167, 2.72102, 3.70256, 1.91667, 0.570762, 0.485187…	0.0021411, 0.0021411, 0.0144648, 0.0021411, 0.0021411, 0.0021411, 0.0021411, 0.0021411, 0.0021411, 0.0021411, 1, 0.0021411, 0.0021411, 0.0021411, 0.0021411, 0.0021411, 0.0265745, 0.0021411, 0.0021411, 0.0207412, 0.0021411, 0.0021411, 0.0021411, 0.0119901, 0.0021411, 0.0021411, 0.0021411, 0.0383786, 0.0021411, 0.0021411, 0.0300972, 0.0021411, 0.0470075, 0.0021411, 0.0021411, 0.0021411, 0.0021411, …
GOTERM_MF_FAT	GO:0009055~electron carrier activity	18	3.62173	0.000402911	cyp-32B1, cyp-35A3, cyp-25A1, mtrr-1, F10D7.3, cyp-34A4, acdh-2, cyp-35A5, acdh-10, F20D6.11, cyp-34A9, F08A8.2, cyp-35C1, cyp-33C9, cyp-33C7, acdh-7, cyp-33C3, dhrs-4	229	193	6503	2.64846	0.102012	0.0352307	0.527545	-0.349549, 1.1994, -0.422899, -0.414689, -0.438383, -0.824318, -0.541764, -0.412512, -0.440711, -1.02532, -0.423819, -1.3596, -0.409476, -0.461049, -0.495312, -0.496854	0.0383786, 0.0021411, 0.0105076, 0.0105076, 0.0393827, 0.0021411, 0.00398217, 0.0144648, 0.0383786, 0.00398217, 0.0232093, 0.0021411, 0.0170228, 0.0021411, 0.0021411, 0.0021411
GOTERM_MF_FAT	GO:0046906~tetrapyrrole binding	14	2.8169	0.00135464	cyp-35A3, cyp-32B1, cyp-25A1, cyp-34A4, cyp-35A5, glb-1, metr-1, cyp-34A9, cyp-35C1, ctl-1, D2023.1, cyp-33C9, cyp-33C7, cyp-33C3	229	142	6503	2.79974	0.303671	0.0865104	1.76348	0.918151, Inf, -0.422899, -0.660988, -0.414689, -0.438383, -0.824318, -0.541764, -0.412512, -1.02532, -0.423819, -1.3596, -0.461049	0.0021411, 0.0021411, 0.0105076, 0.0021411, 0.0105076, 0.0393827, 0.0021411, 0.00398217, 0.0144648, 0.00398217, 0.0232093, 0.0021411, 0.0021411
GOTERM_MF_FAT	GO:0048037~cofactor binding	18	3.62173	0.0018463	F26H9.5, mtrr-1, acdh-2, ech-1, fmo-5, T10B5.8, gpd-2, acdh-10, F22B8.7, F20D6.11, dhs-23, F08A8.2, mel-32, C01F1.3, acdh-7, cysl-2, tag-38, dhs-14	229	221	6503	2.31291	0.389465	0.0939708	2.3964	-0.349549, -0.345169, -0.383143, 1.1994, -1.28952, 0.394176, -0.647392, -0.596236, -0.545743, -0.388041, -0.630447, -0.409476, 0.555274, -0.936825, -0.394274, -0.495312, -0.496854	0.0383786, 0.0402961, 0.0419195, 0.0021411, 0.0021411, 0.0449104, 0.00398217, 0.0486267, 0.00398217, 0.0411157, 0.0021411, 0.0170228, 0.00398217, 0.0021411, 0.0478231, 0.0021411, 0.0021411
GOTERM_MF_FAT	GO:0020037~heme binding	13	2.61569	0.0035691	cyp-35A3, cyp-32B1, cyp-25A1, cyp-34A4, cyp-35A5, glb-1, cyp-34A9, cyp-35C1, ctl-1, D2023.1, cyp-33C9, cyp-33C7, cyp-33C3	229	140	6503	2.6369	0.615054	0.147097	4.58452	Inf, -0.422899, -0.660988, -0.414689, -0.438383, -0.824318, -0.541764, -0.412512, -1.02532, -0.423819, -1.3596, -0.461049	0.0021411, 0.0105076, 0.0021411, 0.0105076, 0.0393827, 0.0021411, 0.00398217, 0.0144648, 0.00398217, 0.0232093, 0.0021411, 0.0021411
GOTERM_MF_FAT	GO:0050662~coenzyme binding	13	2.61569	0.00973833	mtrr-1, ech-1, acdh-2, fmo-5, gpd-2, T10B5.8, acdh-10, F20D6.11, dhs-23, F08A8.2, C01F1.3, acdh-7, dhs-14	229	159	6503	2.3218	0.926677	0.311519	12.0538	-0.349549, -0.383143, 1.1994, -0.647392, -0.596236, -0.388041, -0.630447, -0.409476, -0.936825, -0.394274, -0.495312, -0.496854	0.0383786, 0.0419195, 0.0021411, 0.00398217, 0.0486267, 0.0411157, 0.0021411, 0.0170228, 0.0021411, 0.0478231, 0.0021411, 0.0021411
GOTERM_MF_FAT	GO:0030246~carbohydrate binding	13	2.61569	0.0181055	lec-6, clec-180, Y73F4A.3, cpg-2, ugt-25, ugt-31, clec-52, ugt-16, pqn-74, clec-166, clec-218, ugt-9, clec-81	229	173	6503	2.13391	0.992391	0.456545	21.323	-0.445145, 0.520559, -0.487377, 2.21184, -0.881382, 0.792367, -0.510102, -0.710489, 0.432879, 0.54538, 1.22481, 0.935253, -0.571825, 0.974702	0.0243771, 0.0021411, 0.00890598, 0.0021411, 0.0021411, 0.00570091, 0.0021411, 1, 0.0144648, 0.0256932, 0.0021411, 0.0021411, 0.0021411, 0.0021411
GOTERM_MF_FAT	GO:0005506~iron ion binding	16	3.21932	0.0298208	cyp-35A3, cyp-32B1, mtrr-1, cyp-25A1, cyp-34A4, cyp-35A5, glb-1, F20D6.11, cyp-34A9, ftn-1, cyp-35C1, ctl-1, D2023.1, cyp-33C9, cyp-33C7, cyp-33C3	229	251	6503	1.81019	0.999691	0.592674	32.791	1.1994, Inf, -0.422899, -0.660988, -0.414689, -0.438383, -0.824318, -0.541764, -0.412512, -1.02532, -0.423819, -1.3596, -1.31836, -0.409476, -0.461049	0.0021411, 0.0021411, 0.0105076, 0.0021411, 0.0105076, 0.0393827, 0.0021411, 0.00398217, 0.0144648, 0.00398217, 0.0232093, 0.0021411, 0.0021411, 0.0170228, 0.0021411
