# Supplementary material for: Mondo complexes regulate TFEB via TOR inhibition to promote longevity in response to gonadal signals
Source: Nat Commun. 2016 Mar 22;7:10944. doi: 10.1038/ncomms10944 (PMC4804169; doi:10.1038/ncomms10944)
Supplement: Supplementary Data 2 — KEGG Pathway Enrichment Analysis for Different Comparisons. Same as Supplementary Data 1, but queried for the category KEGG_PATHWAY. [file ncomms10944-s3.xlsx]

## Sheet: glp-1hlh-30 vs glp-1
Nakamura et al., Supplementary Data 2
Category	Term	TermID	Count	%	PValue	Genes	List Total	Pop Hits	Pop Total	Fold Enrichment	Bonferroni	Benjamini	FDR
KEGG_PATHWAY	Butanoate metabolism	cel00650	4	0.78125	0.0589084	ALH-9, STDH-1, SUR-5, ECH-1	43	33	1534	4.32417	0.938755	0.328998	43.6656
KEGG_PATHWAY	Propanoate metabolism	cel00640	4	0.78125	0.0425353	ALH-9, ACDH-10, ACDH-7, ECH-1	43	29	1534	4.92061	0.864591	0.283404	33.6905
KEGG_PATHWAY	Glycolysis / Gluconeogenesis	cel00010	5	0.976562	0.0151483	ALH-9, GPD-2, SODH-1, ALH-5, C01B4.6	43	36	1534	4.95478	0.504483	0.160995	13.435
KEGG_PATHWAY	Fatty acid metabolism	cel00071	9	1.75781	7.46436e-05	ALH-9, ACDH-10, ACDH-7, CPT-1, F58F9.7, SODH-1, ACS-2, ECH-1, F08A8.2	43	55	1534	5.83763	0.00342784	0.00342784	0.0705294
KEGG_PATHWAY	Drug metabolism	cel00982	5	0.976562	0.0070186	GST-10, GST-4, SODH-1, ALH-5, FMO-5	43	29	1534	6.15076	0.276745	0.102371	6.44048
KEGG_PATHWAY	Biosynthesis of unsaturated fatty acids	cel01040	3	0.585938	0.0767808	F58F9.7, ECH-1, F08A8.2	43	17	1534	6.29549	0.974647	0.368312	53.0033
KEGG_PATHWAY	Metabolism of xenobiotics by cytochrome P450	cel00980	5	0.976562	0.0046896	GST-10, W01A11.1, GST-4, SODH-1, ALH-5	43	26	1534	6.86047	0.194449	0.102475	4.3457
KEGG_PATHWAY	beta-Alanine metabolism	cel00410	4	0.78125	0.0157362	ALH-9, ACDH-10, ACDH-7, ECH-1	43	20	1534	7.13488	0.517907	0.135776	13.9221

## Sheet: glp-1mml-1 vs glp-1
Category	Term	TermID	Count	%	PValue	Genes	List Total	Pop Hits	Pop Total	Fold Enrichment	Bonferroni	Benjamini	FDR
KEGG_PATHWAY	Lysosome	cel04142	11	0.910596	0.0313107	ASM-2, W07B8.1, CTNS-1, ASM-3, T28H10.3, CLN-3.1, CPR-3, CPR-4, ASAH-1, CPR-5, Y16B4A.2	119	68	1534	2.08527	0.905016	0.254914	28.3201
KEGG_PATHWAY	Tryptophan metabolism	cel00380	7	0.57947	0.0590938	CTL-2, ALH-9, CYP-33C8, F54D5.7, HACD-1, CYP-33E1, CTL-3	119	37	1534	2.43879	0.988974	0.336197	47.1412
KEGG_PATHWAY	Fatty acid metabolism	cel00071	11	0.910596	0.00741981	ALH-9, CYP-33C8, F54D5.7, HACD-1, CYP-33E1, R02D3.1, C06E4.3, D1054.8, F25C8.1, F58F9.7, ACS-2, SODH-1, F08A8.2	119	55	1534	2.57815	0.423692	0.104365	7.49897
KEGG_PATHWAY	Glutathione metabolism	cel00480	7	0.57947	0.0467602	GST-10, GSTK-1, GST-5, T03D8.6, GST-4, ODC-1, LAP-1	119	35	1534	2.57815	0.971096	0.29839	39.4219
KEGG_PATHWAY	Metabolism of xenobiotics by cytochrome P450	cel00980	7	0.57947	0.0117054	GST-10, W01A11.1, GSTK-1, GST-5, R02D3.1, C06E4.3, D1054.8, GST-4, SODH-1	119	26	1534	3.47059	0.581597	0.135167	11.5948
KEGG_PATHWAY	Glycerophospholipid metabolism	cel00564	8	0.662252	0.00404905	GPDH-1, ACL-1, GPDH-2, ACL-5, DGK-5, T25G3.4, PSSY-1, ACL-7	119	28	1534	3.68307	0.259358	0.0723116	4.15771
KEGG_PATHWAY	Biosynthesis of unsaturated fatty acids	cel01040	5	0.413907	0.036147	FAT-7, FAT-5, F25C8.1, F58F9.7, F08A8.2	119	17	1534	3.7914	0.934416	0.261189	31.9785
KEGG_PATHWAY	Arginine and proline metabolism	cel00330	9	0.745033	0.00134334	ALH-9, C16A3.10, C10C5.3, SMD-1, ALH-6, GLN-3, T01B11.2, T09B4.8, F44G3.2, ODC-1	119	30	1534	3.86723	0.0946865	0.0485203	1.39713
KEGG_PATHWAY	Drug metabolism	cel00983	8	0.662252	0.00256099	T22D1.3, K11G9.3, T28C12.4, T09B9.1, CDD-1, DHP-2, UPP-1, GES-1, F13H6.3, T02B5.1, T02B5.3, ZC376.2, DPYD-1	119	26	1534	3.96639	0.17284	0.0612933	2.64825
KEGG_PATHWAY	Drug metabolism	cel00982	9	0.745033	0.00105196	GST-10, GSTK-1, GST-5, FMO-1, R02D3.1, C06E4.3, D1054.8, FMO-3, GST-4, SODH-1, FMO-2	119	29	1534	4.00058	0.07493	0.07493	1.09559
KEGG_PATHWAY	Glycerolipid metabolism	cel00561	5	0.413907	0.0138004	ALH-9, ACL-1, ACL-5, DGK-5, R11F4.1	119	13	1534	4.95798	0.642402	0.136625	13.5368
KEGG_PATHWAY	Glyoxylate and dicarboxylate metabolism	cel00630	3	0.248344	0.095474	ACO-1, CTS-1, DAO-3	119	7	1534	5.52461	0.999404	0.435147	65.0158
KEGG_PATHWAY	Pantothenate and CoA biosynthesis	cel00770	3	0.248344	0.0717253	DHP-2, DPYD-1, BCAT-1	119	6	1534	6.44538	0.995944	0.368066	54.114

## Sheet: glp-1mxl-2 vs glp-1
Category	Term	TermID	Count	%	PValue	Genes	List Total	Pop Hits	Pop Total	Fold Enrichment	Bonferroni	Benjamini	FDR
KEGG_PATHWAY	Tryptophan metabolism	cel00380	9	0.634249	0.0273298	CTL-2, ALH-9, CYP-33C8, F54D5.7, HACD-1, CYP-33E1, Y71D11A.3, ECH-1, R07B7.4	156	37	1534	2.39189	0.907734	0.288543	25.8298
KEGG_PATHWAY	Fatty acid metabolism	cel00071	14	0.98661	0.00230653	CYP-33C8, F08A8.4, F54D5.7, CYP-33E1, ACS-2, SODH-1, ALH-9, HACD-1, R02D3.1, C06E4.3, D1054.8, C48B4.1, F25C8.1, F58F9.7, F08A8.2, ECH-1	156	55	1534	2.50303	0.180114	0.0945246	2.45932
KEGG_PATHWAY	Progesterone-mediated oocyte maturation	cel04914	11	0.775194	0.0032246	CYB-3, PLK-3, AKT-2, DAF-21, CYB-1, MDF-2, CYB-2.1, CDK-1, PLK-1, CPB-3, BUB-1	156	38	1534	2.84649	0.242524	0.088431	3.42286
KEGG_PATHWAY	Drug metabolism	cel00983	8	0.563777	0.0118021	T22D1.3, K11G9.3, T28C12.4, T09B9.1, CDD-1, DHP-2, UPP-1, GES-1, F13H6.3, T02B5.1, T02B5.3, ZC376.2, DPYD-1	156	26	1534	3.02564	0.639773	0.184704	12.0167
KEGG_PATHWAY	Arginine and proline metabolism	cel00330	11	0.775194	0.000419963	ALH-9, GLN-6, F55G1.9, C16A3.10, ZC434.8, ALH-6, GLN-3, GLN-5, T01B11.2, T09B4.8, F44G3.2, ODC-1	156	30	1534	3.60556	0.0354797	0.0354797	0.45193
KEGG_PATHWAY	Biosynthesis of unsaturated fatty acids	cel01040	7	0.493305	0.00465073	F08A8.4, FAT-5, C48B4.1, F25C8.1, F58F9.7, F08A8.2, ECH-1	156	17	1534	4.04902	0.33028	0.0953651	4.90247
KEGG_PATHWAY	alpha-Linolenic acid metabolism	cel00592	5	0.352361	0.0187819	F08A8.4, C48B4.1, F25C8.1, F58F9.7, F08A8.2	156	11	1534	4.4697	0.804188	0.237968	18.491

## Sheet: hlh-30 vs N2
Category	Term	TermID	Count	%	PValue	Genes	List Total	Pop Hits	Pop Total	Fold Enrichment	Bonferroni	Benjamini	FDR
KEGG_PATHWAY	Lysosome	cel04142	4	1.1396	0.0866984	CPR-1, CPR-3, CPR-4, CPR-5	25	68	1534	3.60941	0.94509	0.76567	54.4082
KEGG_PATHWAY	Fatty acid metabolism	cel00071	4	1.1396	0.0518103	CYP-33C8, ACDH-8, ACS-2, SODH-1	25	55	1534	4.46255	0.817758	0.817758	36.9197

## Sheet: mml-1 vs N2
Category	Term	TermID	Count	%	PValue	Genes	List Total	Pop Hits	Pop Total	Fold Enrichment	Bonferroni	Benjamini	FDR
KEGG_PATHWAY	Tyrosine metabolism	cel00350	4	1.93237	0.00695398	R02D3.1, C06E4.3, D1054.8, HPD-1, SODH-1, T01B11.2, T09B4.8	34	19	1534	9.49845	0.279622	0.279622	6.41322

## Sheet: mxl-2 vs N2
Category	Term	TermID	Count	%	PValue	Genes	List Total	Pop Hits	Pop Total	Fold Enrichment	Bonferroni	Benjamini	FDR
KEGG_PATHWAY	Ribosome	cel03010	20	1.15607	0.000525083	RPL-11.2, RPS-20, C37A2.7, RPL-39, RPS-23, RPL-37, RPL-27, RPS-14, RPS-24, RPL-22, RPL-13, RPL-14, RPL-31, RPS-17, RPL-36, RPS-9, RPS-28, RPS-15, RPS-2, RPS-10	161	83	1534	2.29589	0.0436619	0.0436619	0.563477
KEGG_PATHWAY	Glycerophospholipid metabolism	cel00564	9	0.520231	0.00589573	T12B3.3, F32B5.1, GPDH-1, ACL-1, ACE-1, DGK-4, F55C5.2, W07A8.2, Y65B4BR.1	161	28	1534	3.06256	0.395057	0.222219	6.16369
